# Supplementary material for: (S,S)-N,N′-Bis(1-carb­oxy-2-methyl­prop­yl)ethyl­enediammonium dihalide cyclo­penta­nol tetra­solvate (halide = bromide/chloride ≃ 1:12)
Source: Acta Crystallogr Sect E Struct Rep Online. 2009 Feb 28;65(Pt 3):o656–7. doi: 10.1107/S1600536809006679 (PMC2968532; doi:10.1107/S1600536809006679)
Supplement: Supplementary file 1 [file e-65-0o656-sup1.cif]

##############################################################################
###                                                                        ###
###        Electronic paper (Acta Crystallographica Section E)             ###
###                                                                        ###
##############################################################################
#                                                                            #
# This CIF contains the data in a paper accepted for publication in Acta     #
# Crystallographica Section E. It conforms to the requirements of Notes      #
# for Authors for Section E, and has been peer reviewed under the auspices   #
# of the IUCr Commission on Journals.                                        #
#                                                                            #
# Full details of the Crystallographic Information File format               #
# are given in the paper "The Crystallographic Information File (CIF):       #
# a New Standard Archive File for Crystallography" by S. R. Hall, F. H.      #
# Allen and I. D. Brown [Acta Cryst. (1991), A47, 655-685].                  #
#                                                                            #
# The current version of the core CIF dictionary is obtainable from          #
# ftp://ftp.iucr.org/pub/cif_core.dic. The current version number is 2.4.    #
#                                                                            #
# Software is freely available for graphical display of the structure(s) in  #
# this CIF.  For information consult the CIF home page http://www.iucr.org/  #
# cif/home.html                                                              #
#                                                                            #
# This file may be used for bona fide research purposes within the           #
# scientific community so long as proper attribution is given to the journal # 
# article from which it was obtained.                                        #
#                                                                            #
##############################################################################
                                             
data_I
_audit_creation_method     'WinGX routine CIF_UPDATE'
_audit_conform_dict_name     cif_core.dic
_audit_conform_dict_version     2.3
_chemical_name_systematic
;
(<i>S</i>,<i>S</i>)-<i>N</i>,<i>N</i>'-Bis(1-carboxy-2-
methylpropyl)ethylenediammonium 0.09-bromide 0.91-chloride cyclopentanol
tetrasolvate
;
_chemical_formula_moiety     'C12 H26 N2 O4 2+, 2(Br0.09 Cl0.91 -), 4(C5 H10 O)'
_chemical_formula_sum     'C32 H66 Br0.17 Cl1.83 N2 O8'
_chemical_formula_weight     685.41
_symmetry_cell_setting     monoclinic
_symmetry_space_group_name_H-M     'C 2'
_symmetry_space_group_name_Hall     'C 2y'
loop_
    _symmetry_equiv_pos_as_xyz
    'x, y, z'
    '-x, y, -z'
    'x+1/2, y+1/2, z'
    '-x+1/2, y+1/2, -z'
_cell_length_a     21.2037(5)
_cell_length_b     5.21660(10)
_cell_length_c     17.2517(5)
_cell_angle_alpha     90
_cell_angle_beta     97.037(2)
_cell_angle_gamma     90
_cell_volume     1893.86(8)
_cell_formula_units_Z     2
_cell_measurement_reflns_used     12428
_cell_measurement_theta_min     2.8704
_cell_measurement_theta_max     32.3098
_cell_measurement_temperature     130(2)
_exptl_crystal_description     needles
_exptl_crystal_colour     colourless
_exptl_crystal_size_max     0.7
_exptl_crystal_size_mid     0.04
_exptl_crystal_size_min     0.04
_exptl_crystal_density_diffrn     1.202
_exptl_crystal_density_method     'not measured'
_exptl_crystal_F_000     745.4
_exptl_absorpt_coefficient_mu     0.385
_exptl_absorpt_correction_type     multi-scan
_exptl_absorpt_process_details     '(CrysAlis RED; Oxford Diffraction, 2009)'
_exptl_absorpt_correction_T_min     0.981
_exptl_absorpt_correction_T_max     0.985
_exptl_special_details
;
 ?
;
_diffrn_ambient_temperature     130(2)
_diffrn_radiation_type     MoK\a
_diffrn_radiation_wavelength     0.71073
_diffrn_radiation_monochromator     graphite
_diffrn_measurement_device_type     'Oxford Diffraction CCD Oxford Xcalibur S'
_diffrn_measurement_method     '\w and \f'
_diffrn_detector_area_resol_mean     16.356
_diffrn_reflns_number     28298
_diffrn_reflns_av_R_equivalents     0.0348
_diffrn_reflns_theta_min     2.88
_diffrn_reflns_theta_max     30.51
_diffrn_reflns_theta_full     30.51
_diffrn_measured_fraction_theta_max     0.998
_diffrn_measured_fraction_theta_full     0.998
_diffrn_reflns_limit_h_min     -30
_diffrn_reflns_limit_h_max     30
_diffrn_reflns_limit_k_min     -7
_diffrn_reflns_limit_k_max     7
_diffrn_reflns_limit_l_min     -24
_diffrn_reflns_limit_l_max     24
_refine_special_details
;
 Refinement of F^2^ against ALL reflections.  The weighted R-factor wR and
 goodness of fit S are based on F^2^, conventional R-factors R are based
 on F, with F set to zero for negative F^2^. The threshold expression of
 F^2^ > 2sigma(F^2^) is used only for calculating R-factors(gt) etc. and is
 not relevant to the choice of reflections for refinement.  R-factors based
 on F^2^ are statistically about twice as large as those based on F, and R-
 factors based on ALL data will be even larger.
;
_reflns_number_total     5795
_reflns_number_gt     4851
_reflns_threshold_expression     I>2\s(I)
_refine_ls_structure_factor_coef     Fsqd
_refine_ls_matrix_type     full
_refine_ls_R_factor_all     0.0509
_refine_ls_R_factor_gt     0.042
_refine_ls_wR_factor_gt     0.1018
_refine_ls_wR_factor_ref     0.1042
_refine_ls_goodness_of_fit_ref     0.976
_refine_ls_restrained_S_all     0.981
_refine_ls_number_reflns     5795
_refine_ls_number_parameters     232
_refine_ls_number_restraints     92
_refine_ls_hydrogen_treatment     mixed
_refine_ls_weighting_scheme     calc
_refine_ls_weighting_details
                 'calc w=1/[\s^2^(Fo^2^)+(0.0675P)^2^] where P=(Fo^2^+2Fc^2^)/3'
_atom_sites_solution_hydrogens     geom
_atom_sites_solution_primary     direct
_atom_sites_solution_secondary     difmap
_refine_ls_shift/su_max     0.001
_refine_ls_shift/su_mean     0
_refine_diff_density_max     0.618
_refine_diff_density_min     -0.374
_refine_ls_extinction_method     none
_refine_ls_abs_structure_details     'Flack (1983), 2602 Friedel pairs'
_refine_ls_abs_structure_Flack     -0.04(2)
loop_
    _atom_type_symbol
    _atom_type_description
    _atom_type_scat_dispersion_real
    _atom_type_scat_dispersion_imag
    _atom_type_scat_source
    Cl Cl 0.1484 0.1585 'International Tables Vol C Tables 4.2.6.8 and 6.1.1.4'
    O O 0.0106 0.006 'International Tables Vol C Tables 4.2.6.8 and 6.1.1.4'
    N N 0.0061 0.0033 'International Tables Vol C Tables 4.2.6.8 and 6.1.1.4'
    C C 0.0033 0.0016 'International Tables Vol C Tables 4.2.6.8 and 6.1.1.4'
    H H 0 0 'International Tables Vol C Tables 4.2.6.8 and 6.1.1.4'
    Br Br -0.2901 2.4595 'International Tables Vol C Tables 4.2.6.8 and 6.1.1.4'
_computing_data_collection     'CrysAlisPro (Oxford Diffraction, 2009)'
_computing_cell_refinement     'CrysAlisPro (Oxford Diffraction, 2009)'
_computing_data_reduction     'CrysAlisPro (Oxford Diffraction, 2009)'
_computing_structure_solution     'SHELXS97 (Sheldrick, 2008)'
_computing_structure_refinement     'SHELXL97 (Sheldrick, 2008)'
_computing_molecular_graphics     'ORTEP-3 (Farrugia, 1997)'
_computing_publication_material     'SHELXL97 (Sheldrick, 2008)'
loop_
    _atom_site_type_symbol
    _atom_site_label
    _atom_site_fract_x
    _atom_site_fract_y
    _atom_site_fract_z
    _atom_site_U_iso_or_equiv
    _atom_site_adp_type
    _atom_site_calc_flag
    _atom_site_refinement_flags
    _atom_site_occupancy
    _atom_site_disorder_assembly
    _atom_site_disorder_group
    Cl Cl1 0.597627(15) 0.42698(6) -0.072483(19) 0.02203(10) Uani d P 0.914(2) .
                                                                               .
    Br Br1 0.597627(15) 0.42698(6) -0.072483(19) 0.02203(10) Uani d P 0.086(2) .
                                                                               .
    O O1 0.63329(7) 0.1414(3) 0.23276(8) 0.0340(3) Uani d D 1 . .
    O O2 0.58689(6) 0.3389(2) 0.12648(7) 0.0267(3) Uani d . 1 . .
    O O3 0.52079(7) 0.6832(3) -0.22443(9) 0.0422(4) Uani d DU 1 . .
    O O4 0.40459(9) 0.5428(4) -0.29775(10) 0.0513(5) Uani d . 1 . .
    N N1 0.58713(5) -0.0783(3) 0.03571(7) 0.0172(2) Uani d D 1 . .
    C C1 0.51770(7) -0.1047(4) 0.04083(9) 0.0201(3) Uani d . 1 . .
    H H1A 0.5029 0.0396 0.0712 0.024 Uiso calc R 1 . .
    H H1B 0.5094 -0.2666 0.0677 0.024 Uiso calc R 1 . .
    C C2 0.62661(6) -0.0867(4) 0.11390(8) 0.0184(3) Uani d . 1 . .
    H H2 0.6129 -0.2374 0.1435 0.022 Uiso calc R 1 . .
    C C3 0.61327(8) 0.1557(3) 0.15757(10) 0.0205(3) Uani d . 1 . .
    C C4 0.69721(7) -0.1218(3) 0.10265(10) 0.0224(4) Uani d . 1 . .
    H H4 0.6993 -0.2621 0.0636 0.027 Uiso calc R 1 . .
    C C5 0.72565(9) 0.1159(4) 0.07002(13) 0.0325(4) Uani d . 1 . .
    H H5A 0.7252 0.2571 0.1074 0.049 Uiso calc R 1 . .
    H H5B 0.7006 0.1637 0.0206 0.049 Uiso calc R 1 . .
    H H5C 0.7696 0.0805 0.061 0.049 Uiso calc R 1 . .
    C C6 0.73642(9) -0.2077(4) 0.17799(12) 0.0352(5) Uani d . 1 . .
    H H6A 0.7802 -0.2417 0.168 0.053 Uiso calc R 1 . .
    H H6B 0.718 -0.3643 0.1971 0.053 Uiso calc R 1 . .
    H H6C 0.7364 -0.0724 0.2174 0.053 Uiso calc R 1 . .
    C C7 0.56429(12) 0.8890(5) -0.23271(13) 0.0457(6) Uani d DU 1 B .
    H H7 0.5722 0.9917 -0.1835 0.055 Uiso calc R 1 . .
    C C8 0.53654(16) 1.0530(6) -0.29992(19) 0.0644(8) Uani d DU 1 B .
    H H8A 0.4897 1.0364 -0.3083 0.077 Uiso calc R 1 . .
    H H8B 0.5477 1.2354 -0.2903 0.077 Uiso calc R 1 . .
    C C9 0.5648(3) 0.9555(15) -0.3675(2) 0.137(2) Uani d DU 1 . .
    H H9A 0.5313 0.8773 -0.405 0.164 Uiso calc R 1 A 1
    H H9B 0.5837 1.0998 -0.394 0.164 Uiso calc R 1 A 1
    C C10 0.6126(5) 0.7700(16) -0.3447(4) 0.065(3) Uani d PDU 0.53(3) B 1
    H H10A 0.6514 0.8074 -0.3693 0.078 Uiso calc PR 0.53(3) B 1
    H H10B 0.5974 0.5964 -0.3608 0.078 Uiso calc PR 0.53(3) B 1
    C C10B 0.6295(7) 0.875(6) -0.3364(7) 0.120(6) Uani d PDU 0.47(3) B 2
    H H10C 0.6441 0.7349 -0.3687 0.144 Uiso calc PR 0.47(3) B 2
    H H10D 0.6594 1.0202 -0.3365 0.144 Uiso calc PR 0.47(3) B 2
    C C11 0.62670(13) 0.7854(7) -0.2568(2) 0.0678(8) Uani d DU 1 . .
    H H11A 0.6369 0.6143 -0.2337 0.081 Uiso calc R 1 B 1
    H H11B 0.6625 0.9036 -0.2408 0.081 Uiso calc R 1 B 1
    C C12 0.38374(13) 0.6636(5) -0.37004(13) 0.0477(6) Uani d U 1 . .
    H H12 0.3969 0.8479 -0.3686 0.057 Uiso calc R 1 . .
    C C13 0.40779(19) 0.5284(12) -0.4380(2) 0.115(2) Uani d U 1 . .
    H H13A 0.446 0.4245 -0.4205 0.138 Uiso calc R 1 . .
    H H13B 0.4182 0.6525 -0.478 0.138 Uiso calc R 1 . .
    C C14 0.3485(2) 0.3475(7) -0.47177(19) 0.0811(11) Uani d U 1 . .
    H H14A 0.3321 0.3974 -0.5259 0.097 Uiso calc R 1 . .
    H H14B 0.3616 0.1653 -0.4716 0.097 Uiso calc R 1 . .
    C C15 0.30020(19) 0.3870(9) -0.41962(19) 0.0827(11) Uani d U 1 . .
    H H15A 0.3037 0.2558 -0.3779 0.099 Uiso calc R 1 . .
    H H15B 0.257 0.3791 -0.4488 0.099 Uiso calc R 1 . .
    C C16 0.31332(17) 0.6412(7) -0.38706(19) 0.0699(9) Uani d U 1 . .
    H H16A 0.2933 0.6627 -0.3386 0.084 Uiso calc R 1 . .
    H H16B 0.2964 0.7743 -0.4249 0.084 Uiso calc R 1 . .
    H H1N 0.5902(10) 0.065(4) 0.0092(12) 0.018(5) Uiso d . 1 . .
    H H2N 0.6002(12) -0.213(4) 0.0066(14) 0.044(7) Uiso d D 1 . .
    H H4O 0.4439(15) 0.568(6) -0.2807(17) 0.060(9) Uiso d . 1 . .
    H H3O 0.5371(13) 0.581(6) -0.1818(14) 0.062(9) Uiso d D 1 . .
    H H1O 0.627(3) -0.029(6) 0.250(4) 0.23(3) Uiso d D 1 . .
loop_
    _atom_site_aniso_label
    _atom_site_aniso_U_11
    _atom_site_aniso_U_22
    _atom_site_aniso_U_33
    _atom_site_aniso_U_12
    _atom_site_aniso_U_13
    _atom_site_aniso_U_23
    Cl1 0.02064(15) 0.01766(14) 0.02759(17) 0.00010(16) 0.00212(11) 0.00040(17)
    Br1 0.02064(15) 0.01766(14) 0.02759(17) 0.00010(16) 0.00212(11) 0.00040(17)
    O1 0.0468(8) 0.0297(7) 0.0232(7) 0.0082(6) -0.0050(6) -0.0016(5)
    O2 0.0360(7) 0.0161(5) 0.0271(6) 0.0043(5) -0.0004(5) -0.0021(5)
    O3 0.0404(8) 0.0446(9) 0.0399(9) -0.0104(7) -0.0017(7) 0.0096(7)
    O4 0.0491(10) 0.0571(10) 0.0427(10) -0.0191(9) -0.0137(8) 0.0288(8)
    N1 0.0150(5) 0.0144(5) 0.0218(6) -0.0013(7) 0.0011(4) -0.0021(8)
    C1 0.0136(6) 0.0233(9) 0.0234(7) -0.0005(6) 0.0017(5) 0.0009(7)
    C2 0.0182(6) 0.0148(6) 0.0214(6) -0.0010(8) -0.0008(5) 0.0001(8)
    C3 0.0189(7) 0.0184(7) 0.0241(8) -0.0038(6) 0.0018(6) -0.0020(6)
    C4 0.0170(6) 0.0190(10) 0.0302(8) 0.0027(5) -0.0004(6) -0.0008(6)
    C5 0.0180(8) 0.0337(10) 0.0461(12) 0.0008(7) 0.0057(8) 0.0089(9)
    C6 0.0255(9) 0.0337(11) 0.0439(12) 0.0065(8) -0.0057(8) 0.0047(9)
    C7 0.0586(13) 0.0411(15) 0.0388(11) -0.0170(11) 0.0114(10) -0.0112(10)
    C8 0.075(2) 0.0423(14) 0.079(2) 0.0001(14) 0.0223(16) 0.0113(14)
    C9 0.146(4) 0.217(7) 0.055(2) 0.058(5) 0.040(2) 0.043(3)
    C10 0.082(5) 0.067(5) 0.053(4) -0.013(3) 0.039(4) -0.018(3)
    C10B 0.075(6) 0.197(15) 0.097(7) 0.001(10) 0.043(5) -0.011(10)
    C11 0.0410(14) 0.076(2) 0.086(2) -0.0124(14) 0.0061(14) 0.0102(18)
    C12 0.0605(15) 0.0477(14) 0.0316(11) -0.0060(12) -0.0078(10) 0.0176(10)
    C13 0.085(3) 0.205(6) 0.056(2) 0.059(3) 0.0158(18) 0.038(3)
    C14 0.132(3) 0.0586(19) 0.0527(17) -0.0053(19) 0.011(2) -0.0057(14)
    C15 0.097(2) 0.085(3) 0.0592(18) -0.005(2) -0.0168(17) 0.0057(18)
    C16 0.075(2) 0.071(2) 0.0564(17) 0.0054(17) -0.0213(15) 0.0075(16)
_geom_special_details
;
 All esds (except the esd in the dihedral angle between two l.s. planes)
 are estimated using the full covariance matrix.  The cell esds are taken
 into account individually in the estimation of esds in distances, angles
 and torsion angles; correlations between esds in cell parameters are only
 used when they are defined by crystal symmetry.  An approximate (isotropic)
 treatment of cell esds is used for estimating esds involving l.s. planes.
;
loop_
    _geom_bond_atom_site_label_1
    _geom_bond_atom_site_label_2
    _geom_bond_site_symmetry_2
    _geom_bond_distance
    _geom_bond_publ_flag
    O1 C3 . 1.317(2) ?
    O1 H1O . 0.95(2) ?
    O2 C3 . 1.200(2) ?
    O3 C7 . 1.434(3) ?
    O3 H3O . 0.939(17) ?
    O4 C12 . 1.419(2) ?
    O4 H4O . 0.86(3) ?
    N1 C1 . 1.4919(18) ?
    N1 C2 . 1.4986(18) ?
    N1 H1N . 0.88(2) ?
    N1 H2N . 0.925(17) ?
    C1 C1 2_655 1.513(3) ?
    C1 H1A . 0.99 ?
    C1 H1B . 0.99 ?
    C2 C3 . 1.516(3) ?
    C2 C4 . 1.544(2) ?
    C2 H2 . 1 ?
    C4 C5 . 1.517(2) ?
    C4 C6 . 1.522(3) ?
    C4 H4 . 1 ?
    C5 H5A . 0.98 ?
    C5 H5B . 0.98 ?
    C5 H5C . 0.98 ?
    C6 H6A . 0.98 ?
    C6 H6B . 0.98 ?
    C6 H6C . 0.98 ?
    C7 C8 . 1.502(4) ?
    C7 C11 . 1.533(4) ?
    C7 H7 . 1 ?
    C8 C9 . 1.466(5) ?
    C8 H8A . 0.99 ?
    C8 H8B . 0.99 ?
    C9 C10 . 1.421(9) ?
    C9 C10B . 1.472(12) ?
    C9 H9A . 0.99 ?
    C9 H9B . 0.99 ?
    C10 C11 . 1.512(8) ?
    C10 H10A . 0.99 ?
    C10 H10B . 0.99 ?
    C10B C11 . 1.458(11) ?
    C10B H10C . 0.99 ?
    C10B H10D . 0.99 ?
    C11 H11A . 0.99 ?
    C11 H11B . 0.99 ?
    C12 C16 . 1.491(4) ?
    C12 C13 . 1.510(5) ?
    C12 H12 . 1 ?
    C13 C14 . 1.622(6) ?
    C13 H13A . 0.99 ?
    C13 H13B . 0.99 ?
    C14 C15 . 1.458(5) ?
    C14 H14A . 0.99 ?
    C14 H14B . 0.99 ?
    C15 C16 . 1.454(5) ?
    C15 H15A . 0.99 ?
    C15 H15B . 0.99 ?
    C16 H16A . 0.99 ?
    C16 H16B . 0.99 ?
loop_
    _geom_angle_atom_site_label_1
    _geom_angle_atom_site_label_2
    _geom_angle_atom_site_label_3
    _geom_angle_site_symmetry_1
    _geom_angle_site_symmetry_3
    _geom_angle
    _geom_angle_publ_flag
    C3 O1 H1O . . 108(4) ?
    C7 O3 H3O . . 108.9(19) ?
    C12 O4 H4O . . 115(2) ?
    C1 N1 C2 . . 112.98(11) ?
    C1 N1 H1N . . 104.2(14) ?
    C2 N1 H1N . . 114.9(14) ?
    C1 N1 H2N . . 109.0(16) ?
    C2 N1 H2N . . 107.1(17) ?
    H1N N1 H2N . . 108.5(18) ?
    N1 C1 C1 . 2_655 108.99(15) ?
    N1 C1 H1A . . 109.9 ?
    C1 C1 H1A 2_655 . 109.9 ?
    N1 C1 H1B . . 109.9 ?
    C1 C1 H1B 2_655 . 109.9 ?
    H1A C1 H1B . . 108.3 ?
    N1 C2 C3 . . 107.77(15) ?
    N1 C2 C4 . . 109.49(12) ?
    C3 C2 C4 . . 113.84(14) ?
    N1 C2 H2 . . 108.5 ?
    C3 C2 H2 . . 108.5 ?
    C4 C2 H2 . . 108.5 ?
    O2 C3 O1 . . 124.15(16) ?
    O2 C3 C2 . . 123.18(15) ?
    O1 C3 C2 . . 112.66(14) ?
    C5 C4 C6 . . 110.92(15) ?
    C5 C4 C2 . . 112.68(14) ?
    C6 C4 C2 . . 111.35(15) ?
    C5 C4 H4 . . 107.2 ?
    C6 C4 H4 . . 107.2 ?
    C2 C4 H4 . . 107.2 ?
    C4 C5 H5A . . 109.5 ?
    C4 C5 H5B . . 109.5 ?
    H5A C5 H5B . . 109.5 ?
    C4 C5 H5C . . 109.5 ?
    H5A C5 H5C . . 109.5 ?
    H5B C5 H5C . . 109.5 ?
    C4 C6 H6A . . 109.5 ?
    C4 C6 H6B . . 109.5 ?
    H6A C6 H6B . . 109.5 ?
    C4 C6 H6C . . 109.5 ?
    H6A C6 H6C . . 109.5 ?
    H6B C6 H6C . . 109.5 ?
    O3 C7 C8 . . 107.9(2) ?
    O3 C7 C11 . . 110.5(2) ?
    C8 C7 C11 . . 105.2(2) ?
    O3 C7 H7 . . 111 ?
    C8 C7 H7 . . 111 ?
    C11 C7 H7 . . 111 ?
    C9 C8 C7 . . 104.9(3) ?
    C9 C8 H8A . . 110.8 ?
    C7 C8 H8A . . 110.8 ?
    C9 C8 H8B . . 110.8 ?
    C7 C8 H8B . . 110.8 ?
    H8A C8 H8B . . 108.8 ?
    C10 C9 C8 . . 111.3(4) ?
    C8 C9 C10B . . 105.3(7) ?
    C10 C9 H9A . . 109.4 ?
    C8 C9 H9A . . 109.4 ?
    C10B C9 H9A . . 133.1 ?
    C10 C9 H9B . . 109.4 ?
    C8 C9 H9B . . 109.4 ?
    C10B C9 H9B . . 88.7 ?
    H9A C9 H9B . . 108 ?
    C9 C10 C11 . . 106.7(4) ?
    C9 C10 H10A . . 110.4 ?
    C11 C10 H10A . . 110.4 ?
    C9 C10 H10B . . 110.4 ?
    C11 C10 H10B . . 110.4 ?
    H10A C10 H10B . . 108.6 ?
    C11 C10B C9 . . 106.9(7) ?
    C11 C10B H10C . . 110.3 ?
    C9 C10B H10C . . 110.3 ?
    C11 C10B H10D . . 110.3 ?
    C9 C10B H10D . . 110.3 ?
    H10C C10B H10D . . 108.6 ?
    C10B C11 C7 . . 106.2(5) ?
    C7 C11 C10 . . 102.7(4) ?
    C10B C11 H11A . . 129.4 ?
    C7 C11 H11A . . 111.2 ?
    C10 C11 H11A . . 111.2 ?
    C10B C11 H11B . . 86.8 ?
    C7 C11 H11B . . 111.2 ?
    C10 C11 H11B . . 111.2 ?
    H11A C11 H11B . . 109.1 ?
    O4 C12 C16 . . 109.6(2) ?
    O4 C12 C13 . . 112.1(3) ?
    C16 C12 C13 . . 103.6(3) ?
    O4 C12 H12 . . 110.4 ?
    C16 C12 H12 . . 110.4 ?
    C13 C12 H12 . . 110.4 ?
    C12 C13 C14 . . 103.3(3) ?
    C12 C13 H13A . . 111.1 ?
    C14 C13 H13A . . 111.1 ?
    C12 C13 H13B . . 111.1 ?
    C14 C13 H13B . . 111.1 ?
    H13A C13 H13B . . 109.1 ?
    C15 C14 C13 . . 105.6(3) ?
    C15 C14 H14A . . 110.6 ?
    C13 C14 H14A . . 110.6 ?
    C15 C14 H14B . . 110.6 ?
    C13 C14 H14B . . 110.6 ?
    H14A C14 H14B . . 108.8 ?
    C14 C15 C16 . . 104.6(4) ?
    C14 C15 H15A . . 110.8 ?
    C16 C15 H15A . . 110.8 ?
    C14 C15 H15B . . 110.8 ?
    C16 C15 H15B . . 110.8 ?
    H15A C15 H15B . . 108.9 ?
    C15 C16 C12 . . 106.7(3) ?
    C15 C16 H16A . . 110.4 ?
    C12 C16 H16A . . 110.4 ?
    C15 C16 H16B . . 110.4 ?
    C12 C16 H16B . . 110.4 ?
    H16A C16 H16B . . 108.6 ?
loop_
    _geom_hbond_atom_site_label_D
    _geom_hbond_atom_site_label_H
    _geom_hbond_atom_site_label_A
    _geom_hbond_site_symmetry_A
    _geom_hbond_distance_DH
    _geom_hbond_distance_HA
    _geom_hbond_distance_DA
    _geom_hbond_angle_DHA
    _geom_hbond_publ_flag
    N1 H1N Cl1 . 0.88(2) 2.37(2) 3.253(2) 175(2) y
    N1 H2N Cl1 1_545 0.93(2) 2.32(2) 3.209(2) 161(2) y
    N1 H2N Br1 1_545 0.93(2) 2.32(2) 3.209(2) 161(2) y
    N1 H1N Br1 . 0.88(2) 2.37(2) 3.253(2) 175(2) y
    O1 H1O O4 2_645 0.95(4) 2.50(4) 3.446(3) 172(5) y
    O4 H4O O3 . 0.86(3) 1.89(3) 2.728(2) 165(3) y
    O3 H3O Cl1 . 0.94(3) 2.29(3) 3.204(2) 163(2) y
    O3 H3O Br1 . 0.94(3) 2.29(3) 3.204(2) 163(2) y
    C1 H1A O2 . 0.99 2.47 3.027(2) 115 .
    C1 H1B Cl1 2_645 0.99 2.79 3.5460(18) 134 .
    C2 H2 O2 1_545 1.00 2.29 3.127(2) 141 .
    C6 H6C O1 . 0.98 2.50 3.082(3) 118 .
data_global
_journal_date_recd_electronic     2009-02-05
_journal_date_accepted     2009-02-23
_journal_name_full     'Acta Crystallographica, Section E'
_journal_year     2009
_journal_volume     65
_journal_issue      3
_journal_page_first     o656
_journal_page_last     o657
_journal_paper_category     QO
_journal_coeditor_code     FJ2196
_publ_contact_author_name     'Goran Kaluderovic'
_publ_contact_author_address
;
Department of Chemistry,
Institute of Chemistry, Technology and Metallurgy,
University of Belgrade,
Studentski trg 14,
11000 Belgrade,
Serbia
;
_publ_contact_author_email     goran@chem.bg.ac.yu
_publ_contact_author_fax     '+381 11 263 6061'
_publ_contact_author_phone     '+381 11 333 6736'
_publ_section_title
;\
(<i>S</i>,<i>S</i>)-<i>N</i>,<i>N</i>'-Bis(1-carboxy-2-methylpropyl)\
ethylenediammonium dihalide cyclopentanol tetrasolvate (halide =
bromide/chloride \\simeq 1:12)
;
loop_
    _publ_author_name
    _publ_author_footnote
    _publ_author_address
    'Zmejkovski, Bojana B.' .
;
Department of Chemistry,
Institute of Chemistry, Technology and Metallurgy,
University of Belgrade,
Studentski trg 14,
11000 Belgrade,
Serbia
;
    "Kalu\/derovi\'c, Goran N." .
;
Department of Chemistry,
Institute of Chemistry, Technology and Metallurgy,
University of Belgrade,
Studentski trg 14,
11000 Belgrade,
Serbia
;
    'G\'omez-Ruiz, Santiago' .
;
Departamento de Qu\'imica Inorg\'anica y Anal\'itica,
ESCET,
Universidad
Rey Juan Carlos, 28933 M\'ostoles, Madrid, Spain
;
    'Sabo, Tibor J.' .
;
Faculty of Chemistry,
University of Belgrade,
Studentski trg 12-14, PO Box 158
11000 Belgrade
Serbia
;
