# Supplementary material for: (S,S)-N,N′-Bis(1-carb­oxy-2-methyl­prop­yl)ethyl­enediammonium dihalide cyclo­penta­nol tetra­solvate (halide = bromide/chloride ≃ 1:12)
Source: Acta Crystallogr Sect E Struct Rep Online. 2009 Feb 28;65(Pt 3):o656–7. doi: 10.1107/S1600536809006679 (PMC2968532; doi:10.1107/S1600536809006679)
Supplement: Supplementary file 2 [file e-65-0o656-Isup2.hkl]

#
# h,k,l, Fc-squared, Fo-squared, sigma(Fo-squared) and status flag
#
data_I
_shelx_title ' c2 in C2'
_shelx_refln_list_code          4
_shelx_F_calc_maximum      173.27
_exptl_crystal_F_000       746.30
_reflns_d_resolution_high  0.7000
 
loop_
 _symmetry_equiv_pos_as_xyz
 'x, y, z'
 '-x, y, -z'
 'x+1/2, y+1/2, z'
 '-x+1/2, y+1/2, -z'
 
_cell_length_a    21.2037
_cell_length_b     5.2166
_cell_length_c    17.2517
_cell_angle_alpha  90.000
_cell_angle_beta   97.037
_cell_angle_gamma  90.000
 
_shelx_F_squared_multiplier     1.000
 
loop_
 _refln_index_h
 _refln_index_k
 _refln_index_l
 _refln_F_squared_calc
 _refln_F_squared_meas
 _refln_F_squared_sigma
 _refln_observed_status
   1  -7   0      100.78      111.77     32.04 o
   3  -7   0       26.62       27.70     23.77 o
   5  -7   0       78.71      107.79     25.85 o
   7  -7   0        2.87       21.43     23.44 o
   9  -7   0       90.28      110.66     27.30 o
   0  -6   0      336.18      296.43     23.85 o
   2  -6   0       94.53       97.41     16.33 o
   4  -6   0      160.84      140.65     18.88 o
   6  -6   0      338.19      361.49     23.76 o
   8  -6   0      105.76      106.53     21.39 o
  10  -6   0      221.27      225.93     24.28 o
  12  -6   0       25.91       36.61     23.96 o
  14  -6   0       45.85       49.51     21.73 o
  16  -6   0      127.93      147.86     28.38 o
   1  -5   0       61.28       34.61     11.62 o
   3  -5   0      148.94      131.22     13.15 o
   5  -5   0      285.99      301.23     13.62 o
   7  -5   0       67.36      104.04     14.20 o
   9  -5   0       30.18       39.12     13.02 o
  11  -5   0      240.52      246.87     17.19 o
  13  -5   0      102.79       92.08     18.67 o
  15  -5   0      420.48      375.37     23.18 o
  17  -5   0       33.47       28.35     20.53 o
  19  -5   0      251.70      247.99     27.35 o
  21  -5   0      206.84      223.58     25.56 o
   0  -4   0     4765.83     4959.82     53.53 o
   2  -4   0      320.83      336.84      9.97 o
   4  -4   0     1123.74     1134.45     15.92 o
   6  -4   0      131.42      147.49      8.48 o
   8  -4   0      162.13      144.11      9.99 o
  10  -4   0     1190.41     1215.68     17.10 o
  12  -4   0       31.93       36.43     11.01 o
  14  -4   0      149.18      142.86     14.54 o
  16  -4   0      109.97      101.27     14.54 o
  18  -4   0       27.63       38.26     20.32 o
  20  -4   0       93.63       99.05     21.83 o
  22  -4   0        6.85       21.47     22.53 o
  24  -4   0       60.20       64.52     24.28 o
   1  -3   0      244.00      217.67      4.85 o
   3  -3   0      748.40      919.06      9.71 o
   5  -3   0      839.80      797.12      9.34 o
   7  -3   0        1.89       -0.32      6.74 o
   9  -3   0     1450.68     1456.54     15.98 o
  11  -3   0      181.04      175.07      8.74 o
  13  -3   0       23.43       18.33      8.04 o
  15  -3   0     1026.45     1061.25     20.07 o
  17  -3   0       95.82      120.97     16.51 o
  19  -3   0      202.51      168.06     17.83 o
  21  -3   0      314.52      294.24     20.55 o
  23  -3   0       28.13       30.32     18.14 o
  25  -3   0      173.69      177.37     22.07 o
  27  -3   0        2.32        9.57     26.05 o
   0  -2   0     4006.46     4462.03     35.40 o
   2  -2   0     2144.55     2124.39      9.86 o
   4  -2   0     1726.67     2087.66     12.50 o
   6  -2   0     4227.17     4478.04     30.65 o
   8  -2   0     1241.45     1327.65     14.05 o
  10  -2   0     1838.51     2084.90     18.49 o
  12  -2   0     1752.52     1837.14     28.64 o
  14  -2   0      121.34      123.97     11.71 o
  16  -2   0      890.95      920.53     19.23 o
  18  -2   0      316.90      308.17     16.10 o
  20  -2   0      806.12      881.13     21.86 o
  22  -2   0      216.74      226.85     17.05 o
  24  -2   0        3.85       17.28     16.44 o
  26  -2   0      409.76      446.96     22.19 o
  28  -2   0      207.79      253.98     29.29 o
   1  -1   0     2255.65     1693.19     12.60 o
   3  -1   0     1539.91     1660.74      9.34 o
   5  -1   0     4419.26     5755.38     30.74 o
   7  -1   0     1431.22     1587.50     16.78 o
   9  -1   0      516.20      484.86     12.05 o
  11  -1   0     5192.51     5720.49     34.67 o
  13  -1   0      193.99      172.52     11.42 o
  15  -1   0     2447.83     2453.05     25.32 o
  17  -1   0      854.88      960.43     19.56 o
  19  -1   0      997.01      954.60     26.78 o
  21  -1   0      760.16      688.97     20.15 o
  23  -1   0      104.77      105.09     15.15 o
  25  -1   0      400.01      354.70     21.87 o
  27  -1   0       80.10       65.03     19.26 o
  29  -1   0      170.65      160.76     21.85 o
   4   0   0    23068.77    26350.18    144.20 o
   6   0   0    15536.29    17848.58     56.09 o
   8   0   0     3191.75     3326.87     18.78 o
  10   0   0    10969.35    11717.44     56.83 o
  12   0   0        8.16        8.94      7.68 o
  14   0   0      584.20      620.81     13.46 o
  16   0   0      862.19      920.79     15.74 o
  18   0   0      404.28      302.92     12.99 o
  20   0   0       54.99       89.18     14.05 o
  22   0   0      303.26      245.68     16.94 o
  24   0   0      122.76      133.77     16.71 o
  26   0   0      244.54      257.20     21.94 o
  28   0   0      469.16      495.60     25.41 o
  30   0   0       61.88       73.03     21.11 o
   3   1   0     1530.66     1681.53     11.78 o
   5   1   0     4372.48     5774.75     25.51 o
   7   1   0     1429.64     1626.71     17.17 o
   9   1   0      577.87      538.90      8.53 o
  11   1   0     5305.44     5827.54     23.06 o
  13   1   0      201.59      192.53      7.76 o
  15   1   0     2465.32     2426.52     22.96 o
  17   1   0      851.79      967.52     22.79 o
  19   1   0      982.49      933.41     20.40 o
  21   1   0      763.04      677.86     19.43 o
  23   1   0      104.05      107.49     15.25 o
  25   1   0      399.59      377.98     22.48 o
  27   1   0       97.60      128.75     23.17 o
  29   1   0      171.93      171.47     29.37 o
   0   2   0     3891.29     4333.42     27.40 o
   2   2   0     2192.90     2177.13     12.85 o
   4   2   0     1720.04     2098.55     22.68 o
   6   2   0     4258.31     4561.83     26.71 o
   8   2   0     1239.32     1312.21     14.43 o
  10   2   0     1843.05     2071.61     16.02 o
  12   2   0     1743.99     1822.92     15.70 o
  14   2   0      144.01      184.43     10.70 o
  16   2   0      937.04      930.27     16.48 o
  18   2   0      318.86      309.71     16.16 o
  20   2   0      808.84      837.88     25.08 o
  22   2   0      228.43      230.23     23.40 o
  24   2   0        7.87       21.96     21.86 o
  26   2   0      409.84      419.39     28.43 o
  28   2   0      206.12      216.55     24.64 o
   1   3   0      229.89      208.41      5.24 o
   3   3   0      774.33      949.30      9.56 o
   5   3   0      924.25      851.57      6.78 o
   7   3   0        4.27        6.72      5.91 o
   9   3   0     1502.42     1510.54     14.80 o
  11   3   0      133.50      118.84     11.42 o
  13   3   0       25.40       17.32     11.63 o
  15   3   0     1005.19     1007.42     23.49 o
  17   3   0       77.04       96.76     16.66 o
  19   3   0      203.03      167.03     18.88 o
  21   3   0      322.57      324.44     21.87 o
  23   3   0       27.70       22.70     17.35 o
  25   3   0      171.20      175.98     27.56 o
  27   3   0        5.48       15.50     24.51 o
   0   4   0     4564.09     4674.15     32.71 o
   2   4   0      329.20      354.45      7.78 o
   4   4   0     1086.81     1090.71     13.31 o
   6   4   0      122.09      122.28      9.49 o
   8   4   0      163.26      152.57     10.29 o
  10   4   0     1157.80     1190.67     19.31 o
  12   4   0       43.26       29.28     13.32 o
  14   4   0      156.84      168.47     16.16 o
  16   4   0      117.11      123.96     19.87 o
  18   4   0       28.35       37.68     18.39 o
  20   4   0      103.92      101.77     20.60 o
  22   4   0        8.64       22.77     20.17 o
  24   4   0       57.18       68.26     23.77 o
   1   5   0       85.12       57.00      9.90 o
   3   5   0      136.59      114.17     11.88 o
   5   5   0      227.43      240.79     12.97 o
   7   5   0       69.21       84.50     13.83 o
   9   5   0       20.23       22.82     13.54 o
  11   5   0      248.06      259.00     17.21 o
  13   5   0      104.41       95.56     15.34 o
  15   5   0      400.18      337.71     21.10 o
  17   5   0       41.18       32.66     19.41 o
  19   5   0      244.75      227.01     22.28 o
  21   5   0      195.71      202.81     24.98 o
   0   6   0      324.51      296.94     30.38 o
   2   6   0       84.33       69.36     20.81 o
   4   6   0      176.92      153.86     19.85 o
   6   6   0      355.38      364.00     19.07 o
   8   6   0      111.18      119.59     20.64 o
  10   6   0      204.51      206.59     23.01 o
  12   6   0       24.73       32.47     21.47 o
  14   6   0       48.68       50.08     19.87 o
  16   6   0      125.69      144.79     27.15 o
   1   7   0      121.32      116.02     19.69 o
   3   7   0       27.41       21.31     26.19 o
   5   7   0       85.49       71.62     22.04 o
   7   7   0        3.39       31.93     35.30 o
   9   7   0       90.86      103.64     24.29 o
  -9  -7   1      201.11      226.16     27.69 o
  -7  -7   1       23.57       14.05     25.23 o
  -5  -7   1      111.63      124.57     35.48 o
  -3  -7   1      119.08      121.92     26.19 o
  -1  -7   1       86.22       91.58     28.55 o
   1  -7   1      135.80      164.82     28.29 o
   3  -7   1       12.84       29.43     22.02 o
   5  -7   1        7.33        0.07     25.76 o
   7  -7   1      105.91      101.66     26.26 o
   9  -7   1       12.09        9.98     31.06 o
 -16  -6   1      111.50       89.25     22.84 o
 -14  -6   1       94.12       87.63     26.63 o
 -12  -6   1       22.83       30.17     22.06 o
 -10  -6   1      402.28      359.51     25.20 o
  -8  -6   1      347.52      372.83     24.30 o
  -6  -6   1       77.20       68.24     17.63 o
  -4  -6   1      502.25      475.38     19.02 o
  -2  -6   1       67.65       80.22     15.72 o
   0  -6   1      620.76      660.34     20.79 o
   2  -6   1      411.39      399.80     22.55 o
   4  -6   1       61.70       74.28     18.50 o
   6  -6   1      560.99      576.89     29.92 o
   8  -6   1       21.85       39.13     20.32 o
  10  -6   1      152.40      150.71     30.68 o
  12  -6   1      233.74      275.94     36.03 o
  14  -6   1       11.89       24.22     24.57 o
  16  -6   1      238.89      246.45     30.09 o
 -21  -5   1      342.48      358.67     28.71 o
 -19  -5   1      414.10      413.77     28.24 o
 -17  -5   1        2.35        9.97     20.34 o
 -15  -5   1      412.63      437.95     25.53 o
 -13  -5   1      160.99      178.17     17.70 o
 -11  -5   1       18.33       19.94     14.71 o
  -9  -5   1      139.25      118.27     12.98 o
  -7  -5   1      310.27      318.59     14.42 o
  -5  -5   1      144.57      135.67     13.61 o
  -3  -5   1      956.35     1002.52     20.33 o
  -1  -5   1      258.13      266.70     13.48 o
   1  -5   1      435.01      430.51     14.63 o
   3  -5   1      648.00      617.24     19.35 o
   5  -5   1      691.32      694.59     18.42 o
   7  -5   1      489.86      464.18     17.52 o
   9  -5   1       24.37       33.56     13.76 o
  11  -5   1      499.58      491.65     22.06 o
  13  -5   1       34.69       33.62     20.17 o
  15  -5   1      150.97      175.42     21.78 o
  17  -5   1      139.68      163.30     20.96 o
  19  -5   1       63.89       87.55     24.33 o
  21  -5   1       56.40       68.02     23.05 o
 -24  -4   1      116.50      120.46     24.86 o
 -22  -4   1       19.85       28.18     22.37 o
 -20  -4   1      280.96      258.08     23.78 o
 -18  -4   1       45.22       49.49     19.19 o
 -16  -4   1      283.20      277.66     19.33 o
 -14  -4   1     1574.02     1627.02     23.53 o
 -12  -4   1       38.60       50.28     11.11 o
 -10  -4   1     2301.62     2169.81     24.02 o
  -8  -4   1      744.73      809.22     15.22 o
  -6  -4   1     1338.13     1275.37     13.47 o
  -4  -4   1     2234.75     2229.71     17.87 o
  -2  -4   1      990.15     1004.80     13.04 o
   0  -4   1     2167.45     2206.00     21.61 o
   2  -4   1      670.06      733.91     13.25 o
   4  -4   1      140.07      144.02      9.03 o
   6  -4   1      137.99      137.75      9.37 o
   8  -4   1       82.39       80.56      8.90 o
  10  -4   1      221.89      239.09     10.78 o
  12  -4   1      290.05      329.43     13.20 o
  14  -4   1      205.81      189.26     15.25 o
  16  -4   1      554.65      609.03     20.43 o
  18  -4   1      244.38      227.95     19.50 o
  20  -4   1       56.36       74.50     17.67 o
  22  -4   1      368.27      369.67     26.60 o
  24  -4   1        7.06       16.58     26.17 o
 -27  -3   1       17.16       30.70     23.86 o
 -25  -3   1      493.33      516.70     25.47 o
 -23  -3   1       70.44       94.65     18.53 o
 -21  -3   1      245.12      262.69     19.89 o
 -19  -3   1      852.01      856.76     25.04 o
 -17  -3   1      118.94       90.94     15.69 o
 -15  -3   1     1151.70     1139.86     23.91 o
 -13  -3   1      412.78      430.42     12.82 o
 -11  -3   1       37.68       44.53      6.89 o
  -9  -3   1     2061.54     2089.93     16.62 o
  -7  -3   1       67.93       73.62      7.13 o
  -5  -3   1     1211.22     1110.10     11.97 o
  -3  -3   1     1941.50     1897.05     12.36 o
  -1  -3   1      392.19      459.56      6.46 o
   1  -3   1      511.54      475.30      9.79 o
   3  -3   1     1153.82      984.34      9.73 o
   5  -3   1     1582.94     1513.11     10.43 o
   7  -3   1      870.87      812.44     12.36 o
   9  -3   1      334.56      314.08     10.33 o
  11  -3   1     1943.36     1850.69     21.21 o
  13  -3   1      720.39      685.25     16.30 o
  15  -3   1      673.73      659.92     17.45 o
  17  -3   1       54.66       40.41     13.10 o
  19  -3   1       21.08       32.94     16.86 o
  21  -3   1      404.96      387.76     22.32 o
  23  -3   1      113.77      157.08     20.61 o
  25  -3   1       60.14       95.87     24.51 o
  27  -3   1        2.25        9.84     21.83 o
 -28  -2   1      101.14       97.80     24.20 o
 -26  -2   1       70.67       46.84     17.01 o
 -24  -2   1       58.70       81.06     17.15 o
 -22  -2   1       19.28        6.77     15.92 o
 -20  -2   1      207.86      209.49     18.03 o
 -18  -2   1      264.25      227.92     17.06 o
 -16  -2   1        6.70        8.00     13.26 o
 -14  -2   1      123.48      107.74     11.59 o
 -12  -2   1     1016.34     1003.06     15.12 o
 -10  -2   1     3135.69     3033.76     21.30 o
  -8  -2   1      839.89      903.54     11.52 o
  -6  -2   1      327.95      401.61      7.15 o
  -4  -2   1     3602.70     3737.99     25.49 o
  -2  -2   1        9.10        2.40      4.17 o
   0  -2   1     5165.24     5676.31     26.24 o
   2  -2   1     8944.25     9054.81     26.03 o
   4  -2   1     2267.41     2043.08     17.55 o
   6  -2   1     8611.89     8507.56     32.36 o
   8  -2   1      703.05      728.77     12.81 o
  10  -2   1     2860.47     2871.50     25.69 o
  12  -2   1      492.25      482.90     13.80 o
  14  -2   1      933.16      968.17     18.45 o
  16  -2   1     1539.94     1531.78     23.19 o
  18  -2   1      606.62      587.29     18.52 o
  20  -2   1      480.54      467.36     19.20 o
  22  -2   1      345.10      336.06     18.51 o
  24  -2   1       56.22       57.52     18.34 o
  26  -2   1      713.78      709.74     27.55 o
  28  -2   1      200.28      175.62     21.53 o
 -29  -1   1      421.05      398.23     25.60 o
 -27  -1   1       22.35       15.46     21.34 o
 -25  -1   1      272.13      268.47     21.13 o
 -23  -1   1       28.76       30.07     14.44 o
 -21  -1   1      198.87      224.10     15.80 o
 -19  -1   1      869.74      772.95     19.34 o
 -17  -1   1      326.61      371.69     15.33 o
 -15  -1   1      820.42      870.80     15.02 o
 -13  -1   1      403.74      451.78     10.63 o
 -11  -1   1      601.05      575.31     10.17 o
  -9  -1   1     4648.77     4735.42     21.66 o
  -7  -1   1     1019.23     1034.14     10.25 o
  -5  -1   1     7668.94     7968.97     25.37 o
  -3  -1   1     7965.61     8541.28     29.63 o
  -1  -1   1     1670.39     1952.89     11.00 o
   1  -1   1      801.55      870.22      5.05 o
   3  -1   1     5527.50     6318.96     40.57 o
   5  -1   1     8521.62     8024.61     40.62 o
   7  -1   1     1687.92     1553.07     16.15 o
   9  -1   1      694.58      592.28     12.91 o
  11  -1   1     1418.55     1294.84     18.50 o
  13  -1   1      151.07      136.99     11.92 o
  15  -1   1     1320.59     1253.74     21.43 o
  17  -1   1      184.91      142.23     13.61 o
  19  -1   1      331.70      289.34     15.58 o
  21  -1   1      398.17      388.83     17.73 o
  23  -1   1      147.25      152.86     19.52 o
  25  -1   1      202.78      244.44     22.02 o
  27  -1   1       33.85       53.40     24.70 o
  29  -1   1       51.60       36.08     22.03 o
 -30   0   1       40.10       79.68     25.71 o
 -28   0   1       49.22       42.01     19.49 o
 -26   0   1       16.23       20.54     17.65 o
 -24   0   1      260.50      266.90     17.66 o
 -22   0   1      157.42      175.01     15.90 o
 -20   0   1        3.38       17.10     11.09 o
 -18   0   1        2.21       10.70     10.39 o
 -16   0   1     1016.13      975.69     15.23 o
 -14   0   1      213.10      197.29      9.40 o
 -12   0   1      628.29      605.79     10.36 o
 -10   0   1     5089.95     5574.12     23.40 o
  -8   0   1     1177.83     1001.04     10.18 o
  -6   0   1    13320.47    12955.98     58.68 o
  -4   0   1     6064.43     5299.46     18.08 o
   4   0   1     8612.02     8823.26     30.90 o
   6   0   1     1638.28     1508.41     11.87 o
   8   0   1    12233.05    13564.31     69.00 o
  10   0   1     2982.41     3409.95     21.61 o
  12   0   1      779.88      663.98     12.75 o
  14   0   1       12.80       20.31      8.86 o
  16   0   1     1075.44     1214.79     18.54 o
  18   0   1      285.51      295.39     13.47 o
  20   0   1      396.32      329.21     16.33 o
  22   0   1      304.67      347.13     17.97 o
  24   0   1        2.90        9.06     18.41 o
  26   0   1      480.85      473.05     21.69 o
  28   0   1      539.54      503.12     25.88 o
 -29   1   1      424.53      420.64     35.16 o
 -27   1   1       25.86       50.81     23.42 o
 -25   1   1      271.32      270.13     20.52 o
 -23   1   1       32.49       32.67     14.57 o
 -21   1   1      211.96      226.02     15.87 o
 -19   1   1      827.28      695.08     17.24 o
 -17   1   1      335.25      374.64     13.34 o
 -15   1   1      833.63      879.05     12.61 o
 -13   1   1      371.54      398.94      9.51 o
 -11   1   1      529.21      517.92      9.35 o
  -9   1   1     4327.00     4401.01     19.20 o
  -7   1   1     1023.74     1039.58     10.05 o
  -5   1   1     7313.94     7632.29     24.98 o
  -3   1   1     7979.25     8721.28     26.83 o
  -1   1   1     1564.22     1849.07     12.86 o
   1   1   1      708.84      816.34      9.31 o
   3   1   1     5595.74     6468.90     19.48 o
   5   1   1     8515.44     8068.83     20.16 o
   7   1   1     1629.33     1514.32     11.46 o
   9   1   1      725.98      598.26     15.89 o
  11   1   1     1455.32     1366.26     16.16 o
  13   1   1      137.42      127.74     10.26 o
  15   1   1     1268.34     1172.05     18.96 o
  17   1   1      159.03      129.43     13.91 o
  19   1   1      339.08      291.36     15.46 o
  21   1   1      392.14      399.22     17.47 o
  23   1   1      137.79      172.57     19.29 o
  25   1   1      198.32      245.33     21.74 o
  27   1   1       50.53       69.50     21.23 o
  29   1   1       52.28       64.50     23.85 o
 -28   2   1      105.72       91.81     25.16 o
 -26   2   1       73.78       56.60     23.85 o
 -24   2   1       47.46       64.46     22.65 o
 -22   2   1       17.49       13.51     17.80 o
 -20   2   1      224.45      239.59     19.64 o
 -18   2   1      291.56      271.49     15.70 o
 -16   2   1        3.20       19.65      9.28 o
 -14   2   1      142.04      120.60      9.17 o
 -12   2   1     1014.57     1022.33     13.08 o
 -10   2   1     3091.01     2909.17     19.63 o
  -8   2   1      849.36      914.04     11.76 o
  -6   2   1      375.25      451.36      8.37 o
  -4   2   1     3570.99     3761.00     29.56 o
  -2   2   1        8.43        4.98      4.07 o
   0   2   1     5052.60     5620.28     29.36 o
   2   2   1     8763.86     8871.02     19.69 o
   4   2   1     2270.19     2045.66     13.99 o
   6   2   1     8309.59     8200.98     35.70 o
   8   2   1      683.70      682.52     11.38 o
  10   2   1     2764.95     2800.20     17.36 o
  12   2   1      435.73      411.65     10.80 o
  14   2   1      914.86      946.99     17.98 o
  16   2   1     1531.26     1560.70     25.29 o
  18   2   1      592.72      559.53     21.77 o
  20   2   1      453.37      393.60     21.19 o
  22   2   1      353.87      372.61     24.81 o
  24   2   1       59.03       74.87     19.89 o
  26   2   1      698.61      681.06     28.84 o
  28   2   1      195.48      169.84     23.92 o
 -27   3   1       16.94       21.66     27.81 o
 -25   3   1      495.57      514.39     30.99 o
 -23   3   1       77.50       91.41     20.34 o
 -21   3   1      243.72      263.03     21.45 o
 -19   3   1      844.13      845.56     25.03 o
 -17   3   1      114.92       85.15     16.48 o
 -15   3   1     1125.46     1075.22     21.52 o
 -13   3   1      424.25      437.78     13.88 o
 -11   3   1       51.52       54.38      8.87 o
  -9   3   1     2176.96     2260.65     18.48 o
  -7   3   1       69.61       72.32      6.33 o
  -5   3   1     1098.21      983.16     10.78 o
  -3   3   1     1994.36     1957.06     13.76 o
  -1   3   1      440.56      508.01      7.57 o
   1   3   1      497.46      475.35      6.71 o
   3   3   1     1129.49      923.61      9.28 o
   5   3   1     1518.05     1463.03     12.51 o
   7   3   1      851.64      793.31     13.65 o
   9   3   1      308.43      280.68     11.73 o
  11   3   1     1832.95     1686.43     22.53 o
  13   3   1      697.51      643.14     17.84 o
  15   3   1      664.55      669.06     19.21 o
  17   3   1       39.33       33.67     15.03 o
  19   3   1       21.06       32.43     15.78 o
  21   3   1      388.30      384.16     20.68 o
  23   3   1       99.79      105.22     21.27 o
  25   3   1       53.84       73.42     26.01 o
  27   3   1        1.46       -0.34     25.83 o
 -24   4   1      114.71      113.74     23.95 o
 -22   4   1       19.43       27.41     21.91 o
 -20   4   1      296.23      264.40     22.57 o
 -18   4   1       46.41       73.25     19.84 o
 -16   4   1      285.52      267.68     23.51 o
 -14   4   1     1564.09     1553.49     27.97 o
 -12   4   1       38.05       41.47     15.37 o
 -10   4   1     2228.39     2071.32     21.65 o
  -8   4   1      751.30      792.42     13.81 o
  -6   4   1     1296.90     1198.08     15.46 o
  -4   4   1     2212.96     2193.34     16.90 o
  -2   4   1     1004.20     1037.82     11.64 o
   0   4   1     2105.07     2181.08     14.70 o
   2   4   1      724.19      810.99     11.54 o
   4   4   1      153.95      145.99      8.82 o
   6   4   1      130.74      139.15     10.56 o
   8   4   1       90.10       78.98     10.92 o
  10   4   1      226.97      244.04     13.07 o
  12   4   1      313.41      322.02     16.63 o
  14   4   1      212.58      186.48     16.11 o
  16   4   1      530.22      532.56     23.48 o
  18   4   1      237.16      211.08     20.94 o
  20   4   1       59.56       80.11     20.23 o
  22   4   1      364.93      346.26     25.58 o
  24   4   1        6.38       25.85     22.12 o
 -21   5   1      339.11      355.69     24.96 o
 -19   5   1      405.24      408.64     26.02 o
 -17   5   1        2.88       18.65     19.04 o
 -15   5   1      403.29      412.35     22.64 o
 -13   5   1      171.18      178.32     16.28 o
 -11   5   1       26.33       30.57     12.90 o
  -9   5   1      124.32      111.78     14.85 o
  -7   5   1      310.46      340.60     17.20 o
  -5   5   1      140.51      111.16     13.97 o
  -3   5   1      976.59     1020.68     21.40 o
  -1   5   1      258.06      267.94     14.13 o
   1   5   1      467.16      460.06     14.79 o
   3   5   1      652.60      593.69     16.34 o
   5   5   1      627.73      572.51     15.40 o
   7   5   1      492.53      455.27     16.87 o
   9   5   1       30.80       29.14     13.76 o
  11   5   1      496.99      476.30     21.35 o
  13   5   1       39.79       45.63     16.97 o
  15   5   1      132.86      138.95     18.92 o
  17   5   1      159.02      166.50     21.02 o
  19   5   1       63.29       77.29     21.79 o
  21   5   1       57.50       77.32     23.10 o
 -16   6   1      122.72      120.01     22.59 o
 -14   6   1       93.95       90.24     29.55 o
 -12   6   1       22.21       29.43     22.95 o
 -10   6   1      399.17      394.80     24.89 o
  -8   6   1      352.09      331.97     20.75 o
  -6   6   1       88.25       81.48     18.64 o
  -4   6   1      492.56      443.74     20.13 o
  -2   6   1       67.17       57.51     15.65 o
   0   6   1      609.40      628.35     24.37 o
   2   6   1      391.74      351.05     22.21 o
   4   6   1       67.14       72.69     17.73 o
   6   6   1      579.99      611.56     26.55 o
   8   6   1       21.40       25.85     23.34 o
  10   6   1      130.03      103.11     21.68 o
  12   6   1      249.65      261.95     24.20 o
  14   6   1       12.97       12.04     20.89 o
  16   6   1      235.54      211.93     25.61 o
  -9   7   1      207.09      201.29     24.31 o
  -7   7   1       23.68       28.49     33.29 o
  -5   7   1      122.78       80.57     21.63 o
  -3   7   1      117.01       88.84     19.46 o
  -1   7   1       98.89       86.65     19.15 o
   1   7   1      151.80      124.31     23.39 o
   3   7   1       11.01       -5.76     27.00 o
   5   7   1        6.53        4.13     28.15 o
   7   7   1      105.43      110.77     29.63 o
   9   7   1       15.44        8.10     23.61 o
  -9  -7   2      116.41      118.20     25.99 o
  -7  -7   2       73.36       96.81     33.41 o
  -5  -7   2       38.26       30.50     29.89 o
  -3  -7   2      356.39      387.96     27.94 o
  -1  -7   2      117.56      134.55     32.52 o
   1  -7   2      106.52      122.52     22.71 o
   3  -7   2      300.08      348.59     27.60 o
   5  -7   2       16.77       10.46     26.05 o
   7  -7   2      383.88      395.29     38.54 o
   9  -7   2       37.37       46.13     31.79 o
 -16  -6   2      133.64      153.25     21.93 o
 -14  -6   2      245.09      259.80     22.33 o
 -12  -6   2       40.05       31.95     21.22 o
 -10  -6   2      604.11      583.33     27.24 o
  -8  -6   2      559.70      566.17     26.25 o
  -6  -6   2      102.69       98.62     16.65 o
  -4  -6   2      481.57      489.61     19.25 o
  -2  -6   2       17.10       17.54     13.80 o
   0  -6   2      454.48      422.05     23.19 o
   2  -6   2      455.70      427.46     23.02 o
   4  -6   2        5.57       26.68     19.53 o
   6  -6   2      362.37      344.37     22.85 o
   8  -6   2      156.15      188.55     23.47 o
  10  -6   2       42.70       44.28     31.23 o
  12  -6   2      527.43      510.39     40.31 o
  14  -6   2       44.16       60.35     25.55 o
  16  -6   2      260.21      225.62     32.47 o
 -21  -5   2      112.73      130.14     24.75 o
 -19  -5   2      246.54      285.06     26.44 o
 -17  -5   2       71.66       71.06     22.67 o
 -15  -5   2      110.05      107.58     19.02 o
 -13  -5   2      446.04      453.55     21.51 o
 -11  -5   2       26.62       31.83     14.34 o
  -9  -5   2      653.51      659.12     20.97 o
  -7  -5   2      904.85      879.45     18.22 o
  -5  -5   2      308.49      318.83     13.87 o
  -3  -5   2     1604.18     1640.40     22.53 o
  -1  -5   2      219.08      197.70     12.82 o
   1  -5   2     1221.42     1224.25     19.62 o
   3  -5   2      517.37      506.23     18.58 o
   5  -5   2      393.96      420.93     21.52 o
   7  -5   2      752.15      723.59     21.79 o
   9  -5   2      198.54      176.37     17.91 o
  11  -5   2      517.14      558.34     22.95 o
  13  -5   2       61.80       45.19     23.34 o
  15  -5   2       14.46       24.55     25.92 o
  17  -5   2       82.10       81.06     26.10 o
  19  -5   2       17.29       28.51     28.67 o
  21  -5   2       24.80       29.39     28.11 o
 -24  -4   2       61.57       67.46     24.91 o
 -22  -4   2        2.25       12.07     22.43 o
 -20  -4   2      311.31      303.50     24.66 o
 -18  -4   2      113.57       95.68     20.92 o
 -16  -4   2       57.33       68.91     16.36 o
 -14  -4   2     1067.88     1067.32     22.68 o
 -12  -4   2       59.57       38.36     12.42 o
 -10  -4   2     1048.23     1058.67     17.07 o
  -8  -4   2      526.70      544.17     12.05 o
  -6  -4   2      817.67      781.95     12.11 o
  -4  -4   2     1137.36     1164.99     12.58 o
  -2  -4   2      160.07      159.72      7.70 o
   0  -4   2      856.13      919.26     12.20 o
   2  -4   2      809.80      792.53     15.51 o
   4  -4   2       37.33       44.78      8.29 o
   6  -4   2      791.14      827.17     18.11 o
   8  -4   2      446.02      487.28     12.78 o
  10  -4   2      294.82      287.35     11.96 o
  12  -4   2      746.81      779.90     16.08 o
  14  -4   2       45.32       54.42     13.29 o
  16  -4   2      821.71      767.57     22.20 o
  18  -4   2      347.62      344.80     21.35 o
  20  -4   2       11.51        6.35     18.66 o
  22  -4   2      441.04      482.13     27.78 o
  24  -4   2       47.14       50.12     27.15 o
 -27  -3   2       56.27       41.85     23.71 o
 -25  -3   2      674.19      738.41     32.59 o
 -23  -3   2      151.21      139.64     19.54 o
 -21  -3   2       46.70       57.85     17.30 o
 -19  -3   2     1456.39     1447.89     29.25 o
 -17  -3   2        0.53        7.78     14.55 o
 -15  -3   2     1213.20     1258.32     22.13 o
 -13  -3   2      456.46      493.79     15.76 o
 -11  -3   2      654.58      673.36     10.93 o
  -9  -3   2     1111.76     1156.22     17.85 o
  -7  -3   2      108.61      118.56      7.36 o
  -5  -3   2      300.64      339.38      8.10 o
  -3  -3   2     1928.37     1899.15     13.24 o
  -1  -3   2      462.73      420.89      6.82 o
   1  -3   2      956.99      950.14      8.17 o
   3  -3   2     3359.33     3427.69     18.61 o
   5  -3   2     2239.61     2525.20     17.48 o
   7  -3   2     1669.21     1623.64     18.77 o
   9  -3   2      526.13      523.71     14.28 o
  11  -3   2     1135.52     1179.48     18.46 o
  13  -3   2      295.58      270.89     13.45 o
  15  -3   2      147.33      146.32     13.32 o
  17  -3   2      169.22      169.49     14.63 o
  19  -3   2      106.52      111.62     17.94 o
  21  -3   2      390.43      397.94     25.64 o
  23  -3   2       35.87       34.15     22.41 o
  25  -3   2       12.75       24.73     20.88 o
  27  -3   2       23.17       27.94     23.04 o
 -28  -2   2        3.97       19.49     22.92 o
 -26  -2   2       17.18       33.94     17.41 o
 -24  -2   2      213.99      221.11     20.19 o
 -22  -2   2       94.64       71.58     16.63 o
 -20  -2   2       49.12       54.03     15.50 o
 -18  -2   2      138.11      142.85     16.34 o
 -16  -2   2       28.45       26.75     13.12 o
 -14  -2   2     1347.59     1296.51     24.98 o
 -12  -2   2       93.82      112.09      6.21 o
 -10  -2   2     1330.22     1477.98     14.20 o
  -8  -2   2     6310.80     6496.74     21.82 o
  -6  -2   2      453.27      439.70      6.28 o
  -4  -2   2     2748.76     2862.35     19.62 o
  -2  -2   2     3675.62     4037.29     15.18 o
   0  -2   2     9820.02    10239.16     33.50 o
   2  -2   2     2060.02     2240.63     16.36 o
   4  -2   2     1241.73     1291.92      9.55 o
   6  -2   2     1088.73     1047.73     12.67 o
   8  -2   2      393.51      416.88      7.27 o
  10  -2   2     1477.57     1535.16     16.27 o
  12  -2   2      353.23      416.13     14.99 o
  14  -2   2      263.68      276.62     15.22 o
  16  -2   2     1975.19     1971.40     45.61 o
  18  -2   2     1562.98     1670.52     26.16 o
  20  -2   2      353.44      374.44     18.27 o
  22  -2   2      372.36      335.48     20.85 o
  24  -2   2       19.88       28.22     18.88 o
  26  -2   2      794.70      777.61     27.36 o
  28  -2   2      215.79      275.55     24.79 o
 -29  -1   2      713.96      733.95     34.20 o
 -27  -1   2        1.40       11.09     19.03 o
 -25  -1   2      192.66      195.98     20.74 o
 -23  -1   2      334.70      352.71     17.88 o
 -21  -1   2       64.69       44.39     14.64 o
 -19  -1   2      732.38      757.34     16.58 o
 -17  -1   2      274.16      324.31     12.17 o
 -15  -1   2      180.28      221.48      9.97 o
 -13  -1   2     1247.86     1271.15     14.51 o
 -11  -1   2     3118.28     3201.74     17.68 o
  -9  -1   2      250.59      296.67      7.24 o
  -7  -1   2     2099.95     2071.51     10.90 o
  -5  -1   2     2323.28     2638.59     13.69 o
  -3  -1   2    15553.63    16587.10     93.29 o
  -1  -1   2    11138.12    10815.93     70.14 o
   1  -1   2    29873.48    30487.16    273.27 o
   3  -1   2     3230.24     3040.96     17.50 o
   5  -1   2      589.05      756.29      8.09 o
   7  -1   2     1274.35     1567.35     12.00 o
   9  -1   2     1090.20     1057.16     16.09 o
  11  -1   2     1038.23     1112.79     17.94 o
  13  -1   2      178.53      188.82     12.68 o
  15  -1   2      291.49      320.20     15.07 o
  17  -1   2       36.47       40.63     13.67 o
  19  -1   2       85.89       71.18     17.02 o
  21  -1   2      278.72      316.78     19.97 o
  23  -1   2      150.39      155.80     16.56 o
  25  -1   2        0.68        2.50     24.18 o
  27  -1   2       24.21       34.26     20.76 o
  29  -1   2       48.51       69.60     19.93 o
 -30   0   2        0.41       15.53     27.08 o
 -28   0   2       63.41       47.81     20.02 o
 -26   0   2       21.53       45.87     18.51 o
 -24   0   2      453.56      411.41     18.66 o
 -22   0   2       24.68       34.09     14.64 o
 -20   0   2      298.37      336.42     13.94 o
 -18   0   2      997.31     1048.49     16.84 o
 -16   0   2      505.84      548.40     12.79 o
 -14   0   2      455.04      499.89     11.31 o
 -12   0   2        4.40       19.61      7.23 o
 -10   0   2     9373.35    10414.23     34.37 o
  -8   0   2      372.33      529.31      7.32 o
  -6   0   2       88.63       86.48      4.17 o
  -4   0   2       27.75        8.86      3.17 o
  -2   0   2     1045.25      812.46      9.68 o
   2   0   2     2453.91     2021.41     18.44 o
   4   0   2       52.29       22.79      5.32 o
   6   0   2     1173.73     1700.52     15.21 o
   8   0   2     2861.78     3426.79     22.86 o
  10   0   2      509.03      508.91     13.02 o
  12   0   2     6623.17     7230.85     38.95 o
  14   0   2       90.03      118.44     12.02 o
  16   0   2     1827.62     1897.60     25.68 o
  18   0   2     1084.96     1028.77     32.17 o
  20   0   2      423.79      479.58     22.01 o
  22   0   2      751.26      716.77     24.44 o
  24   0   2       98.27       78.81     16.86 o
  26   0   2      410.21      443.35     22.30 o
  28   0   2      384.07      420.33     26.17 o
 -29   1   2      709.26      764.05     40.24 o
 -27   1   2        1.75       33.28     18.75 o
 -25   1   2      177.55      194.05     19.21 o
 -23   1   2      328.73      338.57     18.00 o
 -21   1   2       72.78       51.57     13.44 o
 -19   1   2      722.86      760.91     17.04 o
 -17   1   2      280.88      305.70     12.82 o
 -15   1   2      145.71      168.87      9.12 o
 -13   1   2     1331.08     1423.83     20.26 o
 -11   1   2     3098.08     3223.07     25.85 o
  -9   1   2      236.26      276.94      7.10 o
  -7   1   2     2160.64     2181.10     16.67 o
  -5   1   2     2420.65     2749.64     15.02 o
  -3   1   2    15840.49    16967.47     35.41 o
  -1   1   2    11116.18    10944.88     29.89 o
   1   1   2    30023.04    31540.64     95.07 o
   3   1   2     3409.86     3298.82     14.17 o
   5   1   2      608.95      811.84     11.92 o
   7   1   2     1322.92     1601.68     17.88 o
   9   1   2     1105.13     1095.51     13.48 o
  11   1   2     1101.94     1144.57     15.44 o
  13   1   2      180.51      203.39     11.74 o
  15   1   2      268.33      296.57     19.46 o
  17   1   2       64.36       66.74     13.06 o
  19   1   2       78.48       75.15     14.59 o
  21   1   2      270.26      272.84     17.59 o
  23   1   2      159.68      168.27     17.72 o
  25   1   2        1.18       11.25     18.90 o
  27   1   2       16.95       36.86     20.17 o
  29   1   2       43.15       80.45     27.00 o
 -28   2   2        8.20       30.58     24.33 o
 -26   2   2       22.10       25.54     22.44 o
 -24   2   2      211.30      173.29     19.95 o
 -22   2   2       97.15       70.03     19.12 o
 -20   2   2       56.40       72.73     13.91 o
 -18   2   2      157.45      150.58     11.57 o
 -16   2   2       24.14       26.98     10.58 o
 -14   2   2     1361.86     1354.41     15.30 o
 -12   2   2      111.67      115.81      4.76 o
 -10   2   2     1343.04     1480.83     17.53 o
  -8   2   2     6453.82     6677.39     30.35 o
  -6   2   2      455.93      448.61      8.52 o
  -4   2   2     2773.25     2859.98     15.59 o
  -2   2   2     3830.31     4291.06     25.10 o
   0   2   2     9752.25    10189.87     31.81 o
   2   2   2     2141.00     2335.76     11.48 o
   4   2   2     1246.40     1336.67     15.05 o
   6   2   2     1205.54     1152.79     13.36 o
   8   2   2      458.82      499.65     11.34 o
  10   2   2     1445.49     1505.68     12.78 o
  12   2   2      422.50      498.79     14.48 o
  14   2   2      274.79      299.02     11.53 o
  16   2   2     1935.92     1902.42     27.10 o
  18   2   2     1545.27     1624.09     30.53 o
  20   2   2      334.02      341.14     24.93 o
  22   2   2      393.57      380.01     23.66 o
  24   2   2       18.70       30.84     19.44 o
  26   2   2      772.27      742.95     29.80 o
  28   2   2      223.04      269.70     25.21 o
 -27   3   2       57.02       65.70     28.27 o
 -25   3   2      697.37      728.51     32.88 o
 -23   3   2      161.58      156.71     26.49 o
 -21   3   2       50.63       50.39     17.83 o
 -19   3   2     1481.74     1447.47     29.37 o
 -17   3   2        0.01        4.71     13.21 o
 -15   3   2     1279.67     1324.77     22.94 o
 -13   3   2      499.62      522.73     13.49 o
 -11   3   2      677.08      674.48     16.66 o
  -9   3   2     1197.62     1255.76     14.82 o
  -7   3   2      120.17      122.70      5.24 o
  -5   3   2      263.42      297.63      6.92 o
  -3   3   2     1868.56     1855.25     13.98 o
  -1   3   2      466.44      424.79      8.22 o
   1   3   2      830.98      813.29      9.27 o
   3   3   2     3507.20     3577.98     27.66 o
   5   3   2     2126.95     2388.05     16.62 o
   7   3   2     1698.31     1641.44     17.60 o
   9   3   2      531.85      526.61     15.03 o
  11   3   2     1076.18     1087.55     19.57 o
  13   3   2      307.87      295.95     15.77 o
  15   3   2      133.66      122.29     17.52 o
  17   3   2      216.14      232.39     19.92 o
  19   3   2      115.17      110.94     17.44 o
  21   3   2      361.17      327.94     20.15 o
  23   3   2       33.57       47.42     19.91 o
  25   3   2       10.10       25.13     24.80 o
  27   3   2       34.61       45.47     26.61 o
 -24   4   2       56.65       29.94     21.12 o
 -22   4   2        3.11       36.63     29.82 o
 -20   4   2      322.14      334.01     26.36 o
 -18   4   2      116.65       98.76     21.81 o
 -16   4   2       57.22       71.98     21.74 o
 -14   4   2     1084.91     1058.66     23.19 o
 -12   4   2       72.32       58.77     11.20 o
 -10   4   2     1023.33     1023.17     17.79 o
  -8   4   2      565.32      575.96     13.84 o
  -6   4   2      820.94      779.52     13.41 o
  -4   4   2     1204.47     1232.70     13.50 o
  -2   4   2      177.99      172.93      7.03 o
   0   4   2      836.04      887.96     10.16 o
   2   4   2      879.49      878.48     12.70 o
   4   4   2       36.69       45.71      8.34 o
   6   4   2      807.54      802.70     14.97 o
   8   4   2      474.09      505.61     14.18 o
  10   4   2      291.84      279.88     13.44 o
  12   4   2      746.10      718.07     19.38 o
  14   4   2       47.29       66.05     15.42 o
  16   4   2      787.23      689.18     27.28 o
  18   4   2      344.01      330.66     23.18 o
  20   4   2       10.00       20.54     20.56 o
  22   4   2      435.69      440.01     26.54 o
  24   4   2       49.88       63.98     25.82 o
 -21   5   2      115.18      116.23     21.52 o
 -19   5   2      230.52      235.22     23.69 o
 -17   5   2       77.98       75.19     19.85 o
 -15   5   2      104.19       92.50     19.62 o
 -13   5   2      460.23      461.79     19.50 o
 -11   5   2       28.05       23.78     12.86 o
  -9   5   2      681.46      678.54     21.55 o
  -7   5   2      931.67      930.22     19.99 o
  -5   5   2      318.18      341.97     17.13 o
  -3   5   2     1658.48     1692.12     26.54 o
  -1   5   2      218.93      181.11     13.41 o
   1   5   2     1229.36     1199.91     19.69 o
   3   5   2      517.92      499.12     14.80 o
   5   5   2      402.25      384.21     13.98 o
   7   5   2      785.91      773.17     18.92 o
   9   5   2      193.96      156.28     17.17 o
  11   5   2      506.68      491.86     21.22 o
  13   5   2       71.61       66.45     17.78 o
  15   5   2       19.92       24.10     18.16 o
  17   5   2       91.86       75.32     19.43 o
  19   5   2       15.26       24.06     19.11 o
  21   5   2       29.24       39.57     21.97 o
 -16   6   2      140.27      146.56     23.10 o
 -14   6   2      230.19      202.78     28.83 o
 -12   6   2       44.33       19.26     22.50 o
 -10   6   2      602.03      610.67     24.69 o
  -8   6   2      524.09      535.11     25.06 o
  -6   6   2      105.36       84.38     19.75 o
  -4   6   2      463.40      472.77     18.87 o
  -2   6   2       13.43       -2.87     12.72 o
   0   6   2      442.48      405.52     23.58 o
   2   6   2      465.26      451.25     23.11 o
   4   6   2        5.55       18.37     19.04 o
   6   6   2      362.62      356.92     24.38 o
   8   6   2      160.83      174.39     25.84 o
  10   6   2       39.02       13.29     26.41 o
  12   6   2      549.84      514.87     26.68 o
  14   6   2       41.65       53.84     21.38 o
  16   6   2      251.70      255.15     26.83 o
  -9   7   2      116.73      106.37     22.30 o
  -7   7   2       75.38       99.71     20.82 o
  -5   7   2       37.16       22.93     20.82 o
  -3   7   2      330.05      297.01     26.01 o
  -1   7   2      118.64      110.45     23.34 o
   1   7   2       97.17       85.24     23.17 o
   3   7   2      290.20      293.36     30.55 o
   5   7   2       11.51       25.85     27.72 o
   7   7   2      372.26      325.04     32.06 o
   9   7   2       35.86       18.18     26.21 o
  -9  -7   3      102.83      107.59     37.49 o
  -7  -7   3      256.68      233.97     35.44 o
  -5  -7   3       44.72       58.02     44.53 o
  -3  -7   3      746.58      841.16     42.86 o
  -1  -7   3      194.20      238.94     31.09 o
   1  -7   3      171.28      193.12     28.83 o
   3  -7   3      488.26      533.20     31.51 o
   5  -7   3       34.82       43.60     26.40 o
   7  -7   3      320.46      350.39     40.71 o
   9  -7   3       39.72       83.13     37.70 o
 -16  -6   3       32.73       46.95     19.67 o
 -14  -6   3      282.75      288.03     22.13 o
 -12  -6   3      128.45      148.31     20.28 o
 -10  -6   3      235.87      272.46     22.31 o
  -8  -6   3      366.33      371.80     23.97 o
  -6  -6   3        0.57        7.00     17.57 o
  -4  -6   3      363.06      340.89     17.27 o
  -2  -6   3      179.36      192.18     16.63 o
   0  -6   3      243.95      226.53     20.87 o
   2  -6   3      509.15      553.16     25.95 o
   4  -6   3       40.54       38.87     20.21 o
   6  -6   3      264.84      275.53     25.78 o
   8  -6   3      306.34      291.01     26.55 o
  10  -6   3       19.24       29.22     31.98 o
  12  -6   3      645.55      701.72     45.88 o
  14  -6   3       97.25       98.45     36.98 o
  16  -6   3      259.56      260.63     31.14 o
 -21  -5   3        9.81       16.30     23.62 o
 -19  -5   3      136.82      131.51     24.00 o
 -17  -5   3      275.30      276.39     21.18 o
 -15  -5   3      127.02      131.82     18.69 o
 -13  -5   3      876.92      951.98     25.38 o
 -11  -5   3      113.00       94.17     16.54 o
  -9  -5   3      545.77      563.39     18.59 o
  -7  -5   3      925.58      968.06     18.60 o
  -5  -5   3      325.41      324.62     13.65 o
  -3  -5   3     1120.49     1203.95     20.30 o
  -1  -5   3      408.40      388.58     14.48 o
   1  -5   3      833.78      859.09     18.97 o
   3  -5   3      441.47      436.39     21.70 o
   5  -5   3       61.17       63.69     17.07 o
   7  -5   3      419.56      449.94     24.40 o
   9  -5   3      202.56      209.97     19.21 o
  11  -5   3      133.51      121.16     18.65 o
  13  -5   3      185.46      196.15     21.15 o
  15  -5   3      206.84      177.93     27.29 o
  17  -5   3      112.06      116.94     27.64 o
  19  -5   3       35.81       44.64     26.32 o
  21  -5   3        7.19       10.59     29.50 o
 -24  -4   3      175.40      217.58     26.96 o
 -22  -4   3        9.93       18.00     21.33 o
 -20  -4   3      118.48      123.52     22.36 o
 -18  -4   3      295.58      312.02     24.24 o
 -16  -4   3        8.50        9.75     14.52 o
 -14  -4   3      111.38      110.56     14.34 o
 -12  -4   3       75.37       71.05     13.15 o
 -10  -4   3      210.51      181.24     11.45 o
  -8  -4   3      364.52      335.51     10.67 o
  -6  -4   3      556.82      558.57     11.12 o
  -4  -4   3      347.57      341.02      8.54 o
  -2  -4   3      602.98      581.73     10.29 o
   0  -4   3      172.06      166.31      8.20 o
   2  -4   3      357.28      371.23     12.78 o
   4  -4   3      588.60      579.25     17.48 o
   6  -4   3     1218.18     1095.47     21.88 o
   8  -4   3      850.95      835.78     18.86 o
  10  -4   3       27.11       21.78     10.58 o
  12  -4   3      659.80      627.84     17.50 o
  14  -4   3      231.48      214.10     18.04 o
  16  -4   3      300.71      302.14     18.24 o
  18  -4   3      791.07      793.58     26.21 o
  20  -4   3       31.45       34.64     20.85 o
  22  -4   3      218.16      239.02     27.02 o
  24  -4   3      108.74       99.83     27.26 o
 -27  -3   3       64.61       84.98     25.24 o
 -25  -3   3      220.65      213.39     26.05 o
 -23  -3   3      114.85      154.00     23.75 o
 -21  -3   3       66.38       67.18     21.42 o
 -19  -3   3      579.90      534.80     21.44 o
 -17  -3   3      275.37      310.93     17.77 o
 -15  -3   3      125.78      104.65     12.89 o
 -13  -3   3     1141.54     1116.84     19.72 o
 -11  -3   3      445.78      444.34     10.94 o
  -9  -3   3      622.23      572.55     10.55 o
  -7  -3   3      852.12      856.47     11.44 o
  -5  -3   3       24.25       23.17      6.10 o
  -3  -3   3     3240.67     3474.63     17.67 o
  -1  -3   3     1135.43     1268.02     10.35 o
   1  -3   3     1040.93      949.85      7.45 o
   3  -3   3     3592.40     3761.91     20.89 o
   5  -3   3       80.32       68.81      8.23 o
   7  -3   3      867.58      902.51     13.18 o
   9  -3   3      713.43      685.55     16.99 o
  11  -3   3      323.68      360.96     18.70 o
  13  -3   3      812.02      845.45     19.66 o
  15  -3   3       67.90       49.14     14.16 o
  17  -3   3      182.01      174.01     17.28 o
  19  -3   3      200.09      186.25     17.58 o
  21  -3   3       37.54       39.88     21.53 o
  23  -3   3      263.84      220.47     24.61 o
  25  -3   3       74.29       65.92     23.39 o
 -28  -2   3       44.12       39.88     23.96 o
 -26  -2   3       84.91       85.51     22.74 o
 -24  -2   3      268.14      258.81     20.62 o
 -22  -2   3      258.59      272.73     19.58 o
 -20  -2   3       10.77       25.23     15.91 o
 -18  -2   3      458.33      423.48     18.60 o
 -16  -2   3      742.39      865.84     18.67 o
 -14  -2   3     1464.87     1397.55     18.39 o
 -12  -2   3      595.64      609.89     17.11 o
 -10  -2   3       69.83       67.88      4.76 o
  -8  -2   3     1785.71     1781.88     11.79 o
  -6  -2   3      149.63      171.10      4.72 o
  -4  -2   3      531.62      476.06      7.63 o
  -2  -2   3     3249.40     3128.63     14.36 o
   0  -2   3     3087.33     3161.77     14.98 o
   2  -2   3     3475.00     3178.75     15.30 o
   4  -2   3      802.50     1007.04     11.20 o
   6  -2   3     1669.51     1635.47     36.57 o
   8  -2   3      454.31      446.83      7.89 o
  10  -2   3      217.79      184.51      6.77 o
  12  -2   3     2217.60     1996.39     25.12 o
  14  -2   3      828.56      759.69     15.96 o
  16  -2   3     1520.75     1511.51     23.74 o
  18  -2   3      574.37      503.50     23.14 o
  20  -2   3        2.56       19.35     16.44 o
  22  -2   3      229.80      253.32     19.79 o
  24  -2   3       41.06       39.24     20.71 o
  26  -2   3      371.34      453.01     24.98 o
  28  -2   3      115.60       97.24     22.27 o
 -29  -1   3      591.02      617.08     30.98 o
 -27  -1   3       21.58       21.47     22.86 o
 -25  -1   3      101.02       74.93     18.62 o
 -23  -1   3      610.01      623.63     20.23 o
 -21  -1   3        0.63       -1.75     13.31 o
 -19  -1   3      404.51      328.59     14.72 o
 -17  -1   3     1506.27     1504.16     20.58 o
 -15  -1   3       44.49       43.27      8.68 o
 -13  -1   3     2099.72     2129.34     18.37 o
 -11  -1   3     2986.77     3426.85     27.57 o
  -9  -1   3     3144.52     3226.62     15.28 o
  -7  -1   3     2241.92     2669.20     18.30 o
  -5  -1   3    10081.83    10607.02     45.89 o
  -3  -1   3     9529.39    10067.96     91.60 o
  -1  -1   3    11420.88    12389.12     58.04 o
   1  -1   3      151.47      155.78      6.28 o
   3  -1   3    13030.15    12577.34     70.32 o
   5  -1   3      474.56      472.60      7.93 o
   7  -1   3     2040.16     2032.03     21.80 o
   9  -1   3      110.08       92.88      8.42 o
  11  -1   3      635.40      700.28     18.01 o
  13  -1   3      424.03      384.51     14.20 o
  15  -1   3      121.09      127.64     13.47 o
  17  -1   3      454.17      427.13     17.48 o
  19  -1   3       84.03       78.64     14.50 o
  21  -1   3      189.83      162.09     17.01 o
  23  -1   3      171.35      128.50     16.32 o
  25  -1   3       97.92       56.36     19.69 o
  27  -1   3       62.53       69.88     19.70 o
  29  -1   3       74.05       50.85     20.23 o
 -30   0   3       50.60       77.75     22.44 o
 -28   0   3      271.36      278.80     22.74 o
 -26   0   3        3.90       14.59     17.82 o
 -24   0   3      330.01      384.76     20.65 o
 -22   0   3      128.48      114.26     13.72 o
 -20   0   3      185.17      258.12     12.75 o
 -18   0   3     1369.44     1270.06     21.08 o
 -16   0   3      210.61      222.17     10.62 o
 -14   0   3      812.33      699.87     12.48 o
 -12   0   3       23.61       43.98      7.40 o
 -10   0   3     3343.39     2962.98     15.97 o
  -8   0   3       76.16      101.29      4.89 o
  -6   0   3     5691.35     6364.73     35.92 o
  -4   0   3     2713.48     2287.02     24.09 o
  -2   0   3    17998.20    17454.66     54.44 o
   0   0   3      698.39      582.09      5.17 o
   2   0   3      170.15      174.87      4.58 o
   4   0   3      746.06      603.01     13.05 o
   6   0   3     9832.86     9681.89     37.34 o
   8   0   3     2063.24     2254.64     18.01 o
  10   0   3      110.42      108.55      9.33 o
  12   0   3       41.36       21.54      9.38 o
  14   0   3       70.27       61.74     12.17 o
  16   0   3     1968.07     1936.07     26.38 o
  18   0   3     1432.44     1363.63     24.92 o
  20   0   3        0.24        7.28     14.74 o
  22   0   3      667.73      719.44     23.59 o
  24   0   3      175.35      196.86     18.49 o
  26   0   3      382.66      401.06     21.63 o
  28   0   3      342.70      329.87     24.29 o
 -29   1   3      581.56      630.40     38.23 o
 -27   1   3       23.24       45.09     19.56 o
 -25   1   3       92.93       69.82     15.69 o
 -23   1   3      618.98      624.06     25.86 o
 -21   1   3        0.91       -1.09     12.27 o
 -19   1   3      436.31      348.23     13.98 o
 -17   1   3     1595.60     1604.58     18.84 o
 -15   1   3       45.18       43.14      8.41 o
 -13   1   3     2187.84     2230.07     19.59 o
 -11   1   3     2943.85     3320.93     26.00 o
  -9   1   3     3327.43     3389.99     38.30 o
  -7   1   3     2380.66     2799.78     16.65 o
  -5   1   3    10229.14    10692.71     26.71 o
  -3   1   3     9631.00    10166.96     27.09 o
  -1   1   3    11314.63    12497.05     44.01 o
   1   1   3      203.42      224.17      5.05 o
   3   1   3    12564.02    12479.76     72.87 o
   5   1   3      487.59      494.69     10.82 o
   7   1   3     2044.98     2077.18     21.49 o
   9   1   3      120.22      109.33      8.04 o
  11   1   3      611.18      703.95     13.36 o
  13   1   3      381.58      351.69     12.25 o
  15   1   3      121.88      141.31     11.95 o
  17   1   3      539.72      526.58     16.61 o
  19   1   3       72.75       81.53     13.77 o
  21   1   3      180.17      149.52     15.15 o
  23   1   3      185.49      179.06     20.09 o
  25   1   3       96.14       64.51     19.21 o
  27   1   3       51.25       94.57     24.64 o
  29   1   3       73.43       88.18     27.09 o
 -28   2   3       45.25       51.73     25.00 o
 -26   2   3       84.67       89.19     23.29 o
 -24   2   3      270.62      260.36     21.18 o
 -22   2   3      246.29      257.83     19.31 o
 -20   2   3       16.87       39.22     13.62 o
 -18   2   3      427.41      387.30     15.32 o
 -16   2   3      724.35      831.58     20.52 o
 -14   2   3     1444.59     1421.54     19.96 o
 -12   2   3      568.30      618.10     13.97 o
 -10   2   3       77.96       80.79      9.14 o
  -8   2   3     1802.63     1795.87     16.49 o
  -6   2   3      137.22      149.19      7.06 o
  -4   2   3      521.12      480.38      6.64 o
  -2   2   3     3473.35     3338.93     37.15 o
   0   2   3     3144.34     3256.39     20.88 o
   2   2   3     3676.37     3430.44     25.52 o
   4   2   3      833.33     1012.90     11.09 o
   6   2   3     1797.44     1802.96     17.42 o
   8   2   3      532.81      556.30     13.16 o
  10   2   3      216.99      177.30      9.54 o
  12   2   3     2308.92     2196.75     22.60 o
  14   2   3      809.66      757.03     17.22 o
  16   2   3     1504.86     1523.20     25.37 o
  18   2   3      586.17      515.26     24.81 o
  20   2   3        2.25       15.73     20.65 o
  22   2   3      248.59      271.98     26.37 o
  24   2   3       43.04       57.04     21.23 o
  26   2   3      361.72      432.26     27.17 o
  28   2   3      128.97      154.85     23.88 o
 -27   3   3       61.98       76.42     26.06 o
 -25   3   3      234.05      193.99     26.40 o
 -23   3   3      102.43      101.50     23.62 o
 -21   3   3       64.45       71.63     17.21 o
 -19   3   3      590.42      522.09     20.01 o
 -17   3   3      233.01      242.39     15.91 o
 -15   3   3      144.17      122.79     12.70 o
 -13   3   3     1117.57     1084.72     16.51 o
 -11   3   3      432.40      432.13     12.03 o
  -9   3   3      577.15      515.27     11.84 o
  -7   3   3      836.09      825.37     11.36 o
  -5   3   3       24.07       17.91      3.33 o
  -3   3   3     3277.92     3589.60     21.00 o
  -1   3   3     1148.41     1295.31     12.00 o
   1   3   3     1112.50     1033.85      7.93 o
   3   3   3     3715.23     3938.29     39.43 o
   5   3   3       83.66       75.99      6.74 o
   7   3   3      885.61      948.92     14.32 o
   9   3   3      706.32      664.70     22.02 o
  11   3   3      368.33      408.31     19.28 o
  13   3   3      901.82      894.87     22.65 o
  15   3   3       67.92       64.80     17.08 o
  17   3   3      227.46      237.34     20.73 o
  19   3   3      214.57      203.12     21.91 o
  21   3   3       32.46       33.53     18.51 o
  23   3   3      281.72      253.34     21.98 o
  25   3   3       73.03       56.55     24.85 o
 -24   4   3      158.44      163.03     27.25 o
 -22   4   3       13.83       50.12     25.72 o
 -20   4   3      122.35      146.62     23.80 o
 -18   4   3      282.93      291.67     21.40 o
 -16   4   3        7.92       14.27     16.54 o
 -14   4   3      122.07      118.52     15.21 o
 -12   4   3       87.99       87.60     12.68 o
 -10   4   3      219.09      185.72     12.33 o
  -8   4   3      407.20      397.14     12.16 o
  -6   4   3      526.72      520.31     12.66 o
  -4   4   3      400.52      415.08      9.62 o
  -2   4   3      651.20      625.01      9.27 o
   0   4   3      183.17      175.26      7.29 o
   2   4   3      424.93      459.61      9.87 o
   4   4   3      553.38      534.20     12.16 o
   6   4   3     1186.75     1033.30     16.21 o
   8   4   3      903.20      863.53     16.22 o
  10   4   3       26.27       25.97     12.61 o
  12   4   3      670.62      628.66     19.13 o
  14   4   3      241.51      245.57     16.93 o
  16   4   3      289.52      290.27     20.98 o
  18   4   3      796.19      750.84     26.83 o
  20   4   3       31.18       38.92     22.08 o
  22   4   3      222.26      233.52     26.66 o
  24   4   3      112.80      125.93     26.89 o
 -21   5   3        9.11        9.44     20.76 o
 -19   5   3      136.30      117.15     21.91 o
 -17   5   3      294.07      293.93     19.97 o
 -15   5   3      132.82      120.83     16.86 o
 -13   5   3      869.56      874.12     27.17 o
 -11   5   3      107.83       93.30     14.78 o
  -9   5   3      574.46      578.88     18.75 o
  -7   5   3      946.83      975.83     23.95 o
  -5   5   3      322.30      313.68     20.38 o
  -3   5   3     1109.06     1075.66     25.72 o
  -1   5   3      381.34      330.68     18.74 o
   1   5   3      826.41      856.37     17.10 o
   3   5   3      420.56      401.58     14.23 o
   5   5   3       64.86       60.72     11.14 o
   7   5   3      435.16      440.40     18.77 o
   9   5   3      198.37      193.80     18.01 o
  11   5   3      114.87      112.24     17.89 o
  13   5   3      189.50      219.83     20.32 o
  15   5   3      206.20      209.29     23.86 o
  17   5   3      121.45      147.84     20.42 o
  19   5   3       40.78       68.31     21.03 o
  21   5   3        4.18       14.26     23.38 o
 -16   6   3       30.28       24.20     24.77 o
 -14   6   3      262.88      238.74     27.06 o
 -12   6   3      136.21      133.47     18.99 o
 -10   6   3      233.05      264.88     22.61 o
  -8   6   3      333.38      299.66     21.17 o
  -6   6   3        1.20        9.71     18.91 o
  -4   6   3      364.97      323.06     17.08 o
  -2   6   3      208.54      202.36     15.08 o
   0   6   3      238.45      233.39     20.79 o
   2   6   3      518.49      532.91     31.51 o
   4   6   3       38.83       21.37     25.97 o
   6   6   3      250.94      244.67     23.43 o
   8   6   3      310.40      273.20     25.39 o
  10   6   3       19.70       20.67     26.77 o
  12   6   3      645.52      700.67     29.49 o
  14   6   3       95.26       99.37     26.34 o
  16   6   3      245.48      226.58     30.99 o
  -9   7   3       91.16       73.39     21.87 o
  -7   7   3      263.07      246.15     23.36 o
  -5   7   3       39.59       16.45     35.14 o
  -3   7   3      714.12      766.99     38.44 o
  -1   7   3      191.89      181.06     23.83 o
   1   7   3      158.76      184.88     24.91 o
   3   7   3      489.50      554.83     34.75 o
   5   7   3       32.81       40.50     27.95 o
   7   7   3      314.32      288.45     32.37 o
   9   7   3       37.95       55.44     28.04 o
  -9  -7   4      115.51      146.62     37.88 o
  -7  -7   4      407.92      383.82     35.82 o
  -5  -7   4        6.14       25.15     48.69 o
  -3  -7   4      454.43      435.79     40.46 o
  -1  -7   4       75.01       60.08     33.09 o
   1  -7   4       56.75       39.84     25.53 o
   3  -7   4      349.30      383.54     32.98 o
   5  -7   4        7.44        9.77     27.56 o
   7  -7   4      111.18      123.84     30.10 o
 -16  -6   4       18.43       26.26     23.77 o
 -14  -6   4       68.58       91.45     22.45 o
 -12  -6   4      198.25      182.85     26.89 o
 -10  -6   4       58.21       63.96     20.96 o
  -8  -6   4       61.60       54.31     18.58 o
  -6  -6   4       54.89       66.15     17.98 o
  -4  -6   4      128.32      142.97     17.47 o
  -2  -6   4      268.32      250.98     16.75 o
   0  -6   4        7.19       23.07     19.80 o
   2  -6   4      183.79      157.68     25.57 o
   4  -6   4       84.01       71.54     22.94 o
   6  -6   4      140.65      120.27     25.33 o
   8  -6   4      356.51      360.60     27.66 o
  10  -6   4        5.77       29.69     32.57 o
  12  -6   4      297.32      285.40     38.14 o
  14  -6   4       73.18       82.25     35.93 o
  16  -6   4       68.49       84.75     50.60 o
 -21  -5   4       45.32       49.41     22.93 o
 -19  -5   4      107.19      116.54     23.64 o
 -17  -5   4      316.87      304.07     22.65 o
 -15  -5   4       87.34       92.61     18.86 o
 -13  -5   4      753.69      722.26     23.98 o
 -11  -5   4      338.58      304.79     18.24 o
  -9  -5   4      298.55      285.05     15.91 o
  -7  -5   4      470.83      499.41     16.76 o
  -5  -5   4      193.12      181.48     12.38 o
  -3  -5   4      717.64      758.98     17.34 o
  -1  -5   4     1019.69     1075.84     19.29 o
   1  -5   4      295.64      292.47     17.10 o
   3  -5   4      808.47      836.58     25.97 o
   5  -5   4      183.60      211.08     22.47 o
   7  -5   4      431.10      462.63     25.13 o
   9  -5   4      291.30      319.59     24.20 o
  11  -5   4       20.32       17.18     20.04 o
  13  -5   4      500.09      456.26     24.49 o
  15  -5   4      298.48      253.58     22.80 o
  17  -5   4       92.40       88.71     24.95 o
  19  -5   4      210.26      200.74     32.01 o
  21  -5   4       62.20       86.11     30.42 o
 -24  -4   4      134.15      147.95     24.92 o
 -22  -4   4      111.82      114.38     24.70 o
 -20  -4   4       20.79       19.07     20.05 o
 -18  -4   4      258.58      267.64     19.63 o
 -16  -4   4       53.81       59.03     15.10 o
 -14  -4   4       70.99       92.89     14.31 o
 -12  -4   4       46.46       35.66     12.88 o
 -10  -4   4       90.58       97.93     10.82 o
  -8  -4   4      526.53      538.96     12.22 o
  -6  -4   4     1140.50     1067.81     13.92 o
  -4  -4   4       57.89       65.05      6.78 o
  -2  -4   4      180.92      170.45      7.06 o
   0  -4   4       61.52       53.14      7.18 o
   2  -4   4     1109.69     1130.89     16.40 o
   4  -4   4      869.11      896.96     16.70 o
   6  -4   4      613.46      631.10     24.98 o
   8  -4   4     1497.94     1541.98     22.01 o
  10  -4   4      662.41      612.02     18.92 o
  12  -4   4     1107.83     1178.16     24.90 o
  14  -4   4      262.18      247.00     16.99 o
  16  -4   4      327.55      326.33     20.21 o
  18  -4   4      973.61     1003.75     27.51 o
  20  -4   4       20.01       42.58     19.86 o
  22  -4   4      151.87      138.51     24.33 o
  24  -4   4       85.30       83.20     21.82 o
 -27  -3   4       39.90       47.25     24.57 o
 -25  -3   4        2.17        3.37     21.78 o
 -23  -3   4      216.71      166.94     24.63 o
 -21  -3   4      168.31      132.22     22.74 o
 -19  -3   4      226.62      235.03     22.80 o
 -17  -3   4      346.28      382.04     16.22 o
 -15  -3   4      374.94      341.69     15.11 o
 -13  -3   4     2069.92     2055.70     24.31 o
 -11  -3   4     1681.33     1733.98     18.52 o
  -9  -3   4      513.43      577.26      9.32 o
  -7  -3   4     3066.92     3221.53     17.08 o
  -5  -3   4      405.48      396.71      6.75 o
  -3  -3   4     5741.96     6085.37     24.75 o
  -1  -3   4     2631.95     2650.25     16.11 o
   1  -3   4     1313.28     1395.61      9.27 o
   3  -3   4     1788.00     1786.54     15.21 o
   5  -3   4     1290.90     1345.18     16.42 o
   7  -3   4      675.27      685.59     11.92 o
   9  -3   4      721.16      850.75     17.85 o
  11  -3   4       91.29       94.99     18.26 o
  13  -3   4      477.95      509.21     20.35 o
  15  -3   4      574.94      563.20     22.00 o
  17  -3   4       34.70       33.04     14.94 o
  19  -3   4      773.95      813.68     24.69 o
  21  -3   4       15.04       26.23     22.21 o
  23  -3   4      307.73      276.71     31.52 o
  25  -3   4      238.39      263.79     32.38 o
 -28  -2   4      291.23      302.82     32.46 o
 -26  -2   4      304.09      312.56     28.44 o
 -24  -2   4      295.67      339.44     21.15 o
 -22  -2   4      521.49      491.54     21.98 o
 -20  -2   4        1.46        1.36     15.19 o
 -18  -2   4     1798.56     1854.70     26.16 o
 -16  -2   4      655.16      585.76     17.95 o
 -14  -2   4      920.04     1018.34     16.57 o
 -12  -2   4      117.27       99.90      9.64 o
 -10  -2   4      317.74      327.02      9.69 o
  -8  -2   4      977.73     1018.78     10.73 o
  -6  -2   4      974.22     1012.10     11.73 o
  -4  -2   4      287.61      214.47      4.88 o
  -2  -2   4      861.30      604.45      7.79 o
   0  -2   4     1057.07     1038.99     16.50 o
   2  -2   4      154.43      137.22      5.90 o
   4  -2   4      245.48      250.73     12.42 o
   6  -2   4      204.25      263.82     11.45 o
   8  -2   4     2052.40     1841.42     38.69 o
  10  -2   4       80.64       84.74      5.32 o
  12  -2   4     1146.45     1180.44     14.51 o
  14  -2   4      466.03      510.20     15.70 o
  16  -2   4      198.02      168.02     17.73 o
  18  -2   4      189.07      198.20     19.40 o
  20  -2   4      143.22      159.09     20.78 o
  22  -2   4       66.55       75.27     19.23 o
  24  -2   4      112.35      117.22     21.12 o
  26  -2   4        6.38        9.59     19.39 o
 -29  -1   4      215.13      213.80     26.88 o
 -27  -1   4      112.40      118.41     22.86 o
 -25  -1   4        1.54        3.86     19.54 o
 -23  -1   4      705.68      668.22     20.50 o
 -21  -1   4      191.14      207.09     14.23 o
 -19  -1   4      368.85      380.18     14.99 o
 -17  -1   4      627.45      687.93     13.88 o
 -15  -1   4      239.42      247.36     10.47 o
 -13  -1   4     3072.09     3293.49     20.11 o
 -11  -1   4     4039.77     4218.03     30.56 o
  -9  -1   4     2210.03     2377.54     13.79 o
  -7  -1   4     2748.65     2917.08     25.58 o
  -5  -1   4      698.91      692.34     14.69 o
  -3  -1   4    19534.76    21005.80     62.07 o
  -1  -1   4     8244.64     7905.60     25.41 o
   1  -1   4      835.46     1075.06     11.35 o
   3  -1   4     1408.12     1494.16     14.04 o
   5  -1   4     1174.07     1113.37     11.66 o
   7  -1   4     1215.49     1155.13     15.17 o
   9  -1   4     2871.06     2870.73     27.12 o
  11  -1   4       61.15       53.93      9.52 o
  13  -1   4      367.93      379.18     13.39 o
  15  -1   4     1186.13     1226.67     22.29 o
  17  -1   4      109.70      101.35     15.06 o
  19  -1   4      268.32      209.82     16.57 o
  21  -1   4      230.69      235.31     18.47 o
  23  -1   4      196.49      206.65     17.50 o
  25  -1   4      294.58      312.75     20.94 o
  27  -1   4       12.64        8.57     19.31 o
 -30   0   4       83.29       73.09     24.57 o
 -28   0   4      251.38      302.54     26.72 o
 -26   0   4       10.69       15.60     20.45 o
 -24   0   4       40.04       57.11     17.59 o
 -22   0   4      244.32      252.75     15.27 o
 -20   0   4        0.17       11.01     10.82 o
 -18   0   4      314.90      307.46     12.26 o
 -16   0   4      719.64      746.98     13.96 o
 -14   0   4      460.88      450.56     11.92 o
 -12   0   4       57.06       47.74      6.16 o
 -10   0   4     2818.84     2387.98     24.63 o
  -8   0   4     3185.70     3363.35     16.22 o
  -6   0   4    12284.20    12536.88     42.00 o
  -4   0   4      654.14      489.87     13.30 o
  -2   0   4      636.25     1002.15     11.96 o
   0   0   4     1126.65     1033.14      7.23 o
   2   0   4    15638.58    16868.11     62.32 o
   4   0   4      670.88     1020.41     14.12 o
   6   0   4      166.52      204.68     10.65 o
   8   0   4      117.50      116.46     11.09 o
  10   0   4     1885.89     1931.91     33.63 o
  12   0   4      288.27      306.85     14.35 o
  14   0   4      251.46      258.00     15.06 o
  16   0   4     1185.65     1303.29     23.43 o
  18   0   4      934.96      977.19     23.03 o
  20   0   4      379.25      348.94     18.99 o
  22   0   4      189.25      174.13     18.24 o
  24   0   4        2.69       10.89     17.68 o
  26   0   4      188.66      169.91     21.88 o
  28   0   4      167.96      181.79     23.45 o
 -29   1   4      213.55      177.73     28.34 o
 -27   1   4      104.93      133.10     22.45 o
 -25   1   4        1.66        9.46     15.75 o
 -23   1   4      725.88      695.24     18.95 o
 -21   1   4      186.68      222.67     13.73 o
 -19   1   4      357.42      380.06     15.81 o
 -17   1   4      632.20      714.14     14.23 o
 -15   1   4      237.78      234.29     10.74 o
 -13   1   4     2985.62     3222.87     22.32 o
 -11   1   4     3926.26     4012.50     29.05 o
  -9   1   4     2262.62     2424.77     17.47 o
  -7   1   4     2773.39     2952.29     18.77 o
  -5   1   4      679.65      662.54     10.43 o
  -3   1   4    19023.17    20744.44     45.42 o
  -1   1   4     8218.62     7928.96     40.14 o
   1   1   4      861.32     1086.34     10.04 o
   3   1   4     1358.00     1509.15     13.13 o
   5   1   4     1185.63     1156.49     21.81 o
   7   1   4     1357.46     1328.69     16.22 o
   9   1   4     2883.56     2858.48     24.36 o
  11   1   4       54.12       60.07     10.99 o
  13   1   4      388.02      414.88     13.22 o
  15   1   4     1168.93     1203.81     19.83 o
  17   1   4      139.78      117.08     13.13 o
  19   1   4      251.24      216.23     14.91 o
  21   1   4      227.68      240.26     18.74 o
  23   1   4      205.41      207.39     21.97 o
  25   1   4      287.67      272.94     26.70 o
  27   1   4        8.82       15.63     24.35 o
 -28   2   4      284.49      273.01     26.84 o
 -26   2   4      304.08      313.23     23.76 o
 -24   2   4      288.23      336.22     20.73 o
 -22   2   4      498.57      477.27     19.06 o
 -20   2   4        1.64       15.66     12.56 o
 -18   2   4     1771.73     1834.38     24.04 o
 -16   2   4      612.42      556.91     16.54 o
 -14   2   4      902.86     1010.58     15.79 o
 -12   2   4      151.53      136.78     10.02 o
 -10   2   4      309.53      291.27     10.39 o
  -8   2   4      871.34      903.66     11.66 o
  -6   2   4      868.54      886.83     11.00 o
  -4   2   4      325.37      268.41      8.54 o
  -2   2   4      806.41      540.38      8.55 o
   0   2   4     1026.16      998.87      8.23 o
   2   2   4      113.87       87.68      5.21 o
   4   2   4      256.47      263.75      6.94 o
   6   2   4      221.00      258.07     10.42 o
   8   2   4     1974.02     1794.93     21.65 o
  10   2   4       65.45       84.65     12.85 o
  12   2   4     1188.33     1215.05     18.34 o
  14   2   4      421.63      426.07     21.80 o
  16   2   4      195.98      173.63     20.68 o
  18   2   4      219.77      230.71     22.32 o
  20   2   4      127.07      138.49     22.35 o
  22   2   4       70.22       70.13     23.15 o
  24   2   4      118.52      116.06     23.91 o
  26   2   4        6.36       11.70     19.96 o
 -27   3   4       38.42       31.26     25.49 o
 -25   3   4        2.27       26.26     30.96 o
 -23   3   4      185.98      183.85     23.77 o
 -21   3   4      168.84      146.11     17.44 o
 -19   3   4      206.69      217.84     17.44 o
 -17   3   4      335.87      353.06     15.81 o
 -15   3   4      376.28      346.18     13.47 o
 -13   3   4     2039.73     2061.59     24.49 o
 -11   3   4     1667.59     1724.81     22.41 o
  -9   3   4      481.98      539.86     11.19 o
  -7   3   4     3070.88     3252.13     18.29 o
  -5   3   4      389.42      372.87      9.75 o
  -3   3   4     5778.45     6156.42     28.22 o
  -1   3   4     2553.38     2556.73     16.65 o
   1   3   4     1324.67     1406.53     11.06 o
   3   3   4     1737.95     1730.09     16.06 o
   5   3   4     1246.13     1274.14     13.41 o
   7   3   4      748.92      762.80     13.34 o
   9   3   4      668.90      790.40     17.41 o
  11   3   4       98.84      100.25     13.44 o
  13   3   4      508.39      546.24     20.58 o
  15   3   4      570.64      578.10     22.12 o
  17   3   4       38.60       47.61     21.10 o
  19   3   4      774.40      775.43     30.36 o
  21   3   4       15.54       21.64     22.37 o
  23   3   4      320.91      349.39     23.70 o
  25   3   4      232.84      243.47     29.43 o
 -24   4   4      130.52      127.14     27.59 o
 -22   4   4      114.18      124.83     26.10 o
 -20   4   4       21.11       21.60     18.87 o
 -18   4   4      239.29      241.56     20.49 o
 -16   4   4       55.28       50.58     14.15 o
 -14   4   4       86.71       88.89     13.77 o
 -12   4   4       40.66       39.68     11.98 o
 -10   4   4       86.78       91.33     11.31 o
  -8   4   4      519.80      534.76     13.59 o
  -6   4   4     1095.80      998.24     14.00 o
  -4   4   4       61.78       72.86      8.54 o
  -2   4   4      193.95      186.42      9.04 o
   0   4   4       55.55       44.21      7.32 o
   2   4   4     1082.53     1093.18     14.85 o
   4   4   4      866.89      915.56     14.27 o
   6   4   4      606.29      589.87     13.62 o
   8   4   4     1535.90     1544.11     22.53 o
  10   4   4      634.70      573.08     17.67 o
  12   4   4     1099.85     1134.79     23.05 o
  14   4   4      265.20      264.73     20.11 o
  16   4   4      326.42      294.89     21.54 o
  18   4   4      975.71      972.56     29.11 o
  20   4   4       15.19       24.84     24.01 o
  22   4   4      157.85      174.24     25.65 o
  24   4   4       93.03      115.26     29.91 o
 -21   5   4       46.88       47.25     21.60 o
 -19   5   4      115.68      144.32     26.11 o
 -17   5   4      332.24      285.86     21.95 o
 -15   5   4       87.09       86.59     18.99 o
 -13   5   4      731.90      699.19     23.31 o
 -11   5   4      315.92      289.82     17.84 o
  -9   5   4      303.47      266.31     14.91 o
  -7   5   4      448.38      460.42     20.58 o
  -5   5   4      194.34      171.91     18.15 o
  -3   5   4      668.70      688.36     23.36 o
  -1   5   4      966.94      931.03     21.72 o
   1   5   4      284.06      280.25     12.92 o
   3   5   4      866.28      907.80     17.77 o
   5   5   4      179.27      199.75     15.23 o
   7   5   4      437.22      421.52     18.87 o
   9   5   4      301.58      337.81     19.31 o
  11   5   4       18.84       32.78     16.33 o
  13   5   4      512.79      498.90     22.94 o
  15   5   4      284.87      266.26     23.06 o
  17   5   4      103.37      120.58     24.49 o
  19   5   4      218.07      218.54     26.21 o
  21   5   4       61.46       87.52     25.29 o
 -16   6   4       19.97       33.53     30.08 o
 -14   6   4       65.53       33.87     25.49 o
 -12   6   4      232.12      227.69     20.79 o
 -10   6   4       59.48       82.61     20.24 o
  -8   6   4       72.09       44.38     19.19 o
  -6   6   4       73.15       83.82     19.77 o
  -4   6   4      135.19      136.92     14.61 o
  -2   6   4      316.33      279.11     19.25 o
   0   6   4        9.11       15.76     18.27 o
   2   6   4      188.08      147.51     20.98 o
   4   6   4       78.64       80.78     20.01 o
   6   6   4      138.29      124.33     18.35 o
   8   6   4      359.29      362.91     21.47 o
  10   6   4        3.47       13.15     19.21 o
  12   6   4      293.04      313.39     37.50 o
  14   6   4       80.63       99.28     28.89 o
  16   6   4       66.26       72.46     33.64 o
  -9   7   4      110.71      107.87     20.27 o
  -7   7   4      418.58      429.76     25.36 o
  -5   7   4        7.21       10.21     27.35 o
  -3   7   4      447.97      448.18     33.52 o
  -1   7   4       81.79       50.20     28.67 o
   1   7   4       54.29       58.69     23.36 o
   3   7   4      362.25      330.44     31.11 o
   5   7   4        8.74       13.59     28.33 o
   7   7   4      114.49      115.96     26.97 o
  -9  -7   5       32.32       56.61     34.92 o
  -7  -7   5      316.91      346.98     36.62 o
  -5  -7   5        9.93       18.33     49.96 o
  -3  -7   5       93.06       88.55     32.23 o
  -1  -7   5       92.32       68.40     35.35 o
   1  -7   5        0.14        6.05     31.08 o
   3  -7   5      214.54      215.84     29.13 o
   5  -7   5       33.32       23.06     26.41 o
   7  -7   5       15.72       20.78     25.53 o
 -16  -6   5       83.62       75.59     24.07 o
 -14  -6   5      123.31      139.86     21.87 o
 -12  -6   5      153.54      182.26     26.95 o
 -10  -6   5       41.44       51.86     25.00 o
  -8  -6   5       51.34       35.58     22.63 o
  -6  -6   5      125.92      138.97     31.63 o
  -4  -6   5      132.02      124.10     22.29 o
  -2  -6   5       71.39       76.90     19.89 o
   0  -6   5      237.77      261.58     26.02 o
   2  -6   5       11.75       17.89     23.50 o
   4  -6   5       97.67      102.67     24.86 o
   6  -6   5        6.87       15.34     22.39 o
   8  -6   5      146.90      154.56     26.78 o
  10  -6   5       64.09       89.64     25.22 o
  12  -6   5       33.51       31.32     32.99 o
  14  -6   5       39.94       43.54     30.36 o
  16  -6   5       12.97       33.88     36.30 o
 -21  -5   5       55.18       60.73     26.38 o
 -19  -5   5       18.28       24.94     21.45 o
 -17  -5   5      241.25      238.45     20.86 o
 -15  -5   5       11.52       14.67     17.27 o
 -13  -5   5      245.95      251.41     19.08 o
 -11  -5   5      385.35      383.93     19.64 o
  -9  -5   5        9.61       10.10     13.83 o
  -7  -5   5      265.21      260.29     16.31 o
  -5  -5   5       87.89      103.67     12.95 o
  -3  -5   5      369.36      354.34     14.43 o
  -1  -5   5      621.19      644.95     20.08 o
   1  -5   5       66.56       64.22     16.26 o
   3  -5   5      163.73      169.90     22.65 o
   5  -5   5      250.52      229.29     23.61 o
   7  -5   5      275.25      274.34     23.39 o
   9  -5   5      128.81       92.94     22.12 o
  11  -5   5       29.20       56.61     21.28 o
  13  -5   5      318.52      313.54     26.24 o
  15  -5   5      357.05      400.30     26.83 o
  17  -5   5        3.71       17.84     22.25 o
  19  -5   5      292.10      290.09     25.90 o
 -24  -4   5       28.35       28.70     24.68 o
 -22  -4   5      214.16      222.37     26.03 o
 -20  -4   5      271.99      271.03     24.37 o
 -18  -4   5      128.03      111.16     18.65 o
 -16  -4   5      373.54      362.58     17.85 o
 -14  -4   5       37.83       47.24     13.79 o
 -12  -4   5      598.25      707.07     18.74 o
 -10  -4   5      214.52      212.32     12.14 o
  -8  -4   5      148.44      150.57      9.49 o
  -6  -4   5      719.09      842.87     13.64 o
  -4  -4   5      184.36      130.75      7.91 o
  -2  -4   5       81.09       86.80      6.66 o
   0  -4   5       27.75       36.10      8.23 o
   2  -4   5     1046.86     1030.51     16.90 o
   4  -4   5      517.43      513.07     17.70 o
   6  -4   5        0.48        2.20     17.11 o
   8  -4   5      455.26      458.76     24.45 o
  10  -4   5      258.18      238.02     15.63 o
  12  -4   5      353.28      341.92     18.21 o
  14  -4   5       70.58       58.40     16.53 o
  16  -4   5      136.38      135.66     17.60 o
  18  -4   5      263.55      257.53     19.97 o
  20  -4   5        2.90       13.49     21.71 o
  22  -4   5       24.74       34.03     21.82 o
 -27  -3   5       20.53       31.03     24.80 o
 -25  -3   5       47.97       36.62     24.50 o
 -23  -3   5      285.02      289.40     26.42 o
 -21  -3   5      227.00      264.51     24.95 o
 -19  -3   5       47.22       41.19     20.17 o
 -17  -3   5      452.50      431.84     20.09 o
 -15  -3   5      219.34      194.18     14.10 o
 -13  -3   5     2051.04     1988.89     24.73 o
 -11  -3   5      863.70      824.97     13.76 o
  -9  -3   5      242.26      219.82      7.77 o
  -7  -3   5     1698.93     1703.62     15.61 o
  -5  -3   5      143.07      193.93      6.76 o
  -3  -3   5     2487.52     2515.33     15.63 o
  -1  -3   5      913.97      974.45      9.81 o
   1  -3   5       99.67      100.13      4.62 o
   3  -3   5      764.92      733.62     15.26 o
   5  -3   5     1002.91     1097.40     17.90 o
   7  -3   5      181.06      135.91      8.42 o
   9  -3   5      504.59      475.42     15.38 o
  11  -3   5      305.68      312.65     19.31 o
  13  -3   5      995.47      921.87     30.21 o
  15  -3   5     1284.94     1190.94     60.34 o
  17  -3   5       15.12       27.48     20.60 o
  19  -3   5      532.59      506.93     24.40 o
  21  -3   5       44.63       64.86     19.53 o
  23  -3   5       83.61      109.82     27.57 o
  25  -3   5      369.28      370.28     32.36 o
 -28  -2   5      288.93      302.59     34.32 o
 -26  -2   5      190.01      188.55     25.05 o
 -24  -2   5      169.62      135.18     22.99 o
 -22  -2   5      178.42      173.75     18.41 o
 -20  -2   5       72.59       67.26     14.44 o
 -18  -2   5      803.63      767.31     19.76 o
 -16  -2   5      373.67      354.57     13.49 o
 -14  -2   5      363.17      323.69     13.01 o
 -12  -2   5      280.71      330.45     10.80 o
 -10  -2   5      384.18      422.64     10.44 o
  -8  -2   5      881.68      863.34     10.08 o
  -6  -2   5      610.08      600.26     10.47 o
  -4  -2   5     1576.23     1783.99     16.22 o
  -2  -2   5      723.86      862.31     13.54 o
   0  -2   5     4173.14     4883.72     27.84 o
   2  -2   5     1047.22      921.41     11.57 o
   4  -2   5     4591.52     4566.62     26.46 o
   6  -2   5      615.82      557.76     13.46 o
   8  -2   5     2397.86     2484.05     30.01 o
  10  -2   5     1728.83     1659.30     30.71 o
  12  -2   5       67.20       60.27      7.96 o
  14  -2   5      391.44      363.81     15.65 o
  16  -2   5       64.95       49.54     17.12 o
  18  -2   5      220.47      186.21     20.10 o
  20  -2   5      509.10      463.40     28.57 o
  22  -2   5        6.50       23.20     24.72 o
  24  -2   5      248.66      231.90     24.04 o
  26  -2   5       12.55       36.45     24.54 o
 -29  -1   5       21.01       16.32     22.57 o
 -27  -1   5      154.50      126.01     23.12 o
 -25  -1   5       29.77       43.42     20.35 o
 -23  -1   5      434.93      450.10     19.10 o
 -21  -1   5      322.98      324.11     15.61 o
 -19  -1   5      238.95      225.15     13.64 o
 -17  -1   5      856.71      815.11     15.35 o
 -15  -1   5      453.42      483.74     10.79 o
 -13  -1   5     5913.07     6202.21     47.48 o
 -11  -1   5     3408.97     3440.66     16.56 o
  -9  -1   5     1803.97     1750.39     12.93 o
  -7  -1   5     4675.07     4640.88     21.80 o
  -5  -1   5     5538.97     5407.76     23.38 o
  -3  -1   5     6841.35     6769.03     28.51 o
  -1  -1   5     5920.94     6147.41     25.25 o
   1  -1   5     5951.29     6300.10     28.02 o
   3  -1   5     2508.30     2384.89     18.08 o
   5  -1   5    10316.78    11392.59     34.54 o
   7  -1   5       11.17        9.66      7.79 o
   9  -1   5     3292.21     3619.69     40.31 o
  11  -1   5      511.41      534.56     15.24 o
  13  -1   5      272.13      245.60     13.15 o
  15  -1   5     3838.82     3915.88     33.38 o
  17  -1   5      174.60      138.38     14.45 o
  19  -1   5      606.29      606.34     19.27 o
  21  -1   5      362.96      347.03     18.34 o
  23  -1   5      232.91      276.59     24.44 o
  25  -1   5      508.40      539.71     26.30 o
  27  -1   5        8.13       21.38     22.62 o
 -30   0   5      126.81      126.99     24.70 o
 -28   0   5      254.01      225.57     24.86 o
 -26   0   5       75.63       66.25     18.92 o
 -24   0   5        0.94       17.25     15.77 o
 -22   0   5      704.66      674.20     18.28 o
 -20   0   5      417.97      311.58     13.17 o
 -18   0   5      118.68       96.45     10.69 o
 -16   0   5     2507.09     2674.50     22.26 o
 -14   0   5      126.87      135.29      7.87 o
 -12   0   5     1768.40     1813.23     15.53 o
 -10   0   5     1144.96     1368.73     11.70 o
  -8   0   5      572.45      698.70     12.99 o
  -6   0   5     4130.84     4416.81     21.17 o
  -4   0   5      484.23      596.89     14.77 o
  -2   0   5     1410.17     1189.27     15.12 o
   0   0   5      429.03      744.23      7.42 o
   2   0   5       93.82      100.20      5.21 o
   4   0   5     7388.76     8015.05     32.24 o
   6   0   5       41.16       49.64      7.92 o
   8   0   5     1491.54     1507.68     24.51 o
  10   0   5      836.04      950.47     19.16 o
  12   0   5      663.39      595.28     18.31 o
  14   0   5      192.56      162.92     16.00 o
  16   0   5        1.68       16.81     13.49 o
  18   0   5       81.50       75.04     15.07 o
  20   0   5      291.60      294.64     21.82 o
  22   0   5       13.76       28.48     19.69 o
  24   0   5        7.23       15.23     20.38 o
  26   0   5       21.99        5.88     20.36 o
  28   0   5       32.22       13.59     20.63 o
 -29   1   5       23.76       21.21     34.54 o
 -27   1   5      159.11      150.13     23.79 o
 -25   1   5       28.70       34.65     14.93 o
 -23   1   5      451.30      484.88     17.34 o
 -21   1   5      303.21      290.96     15.79 o
 -19   1   5      228.58      231.01     14.33 o
 -17   1   5      823.60      764.93     15.39 o
 -15   1   5      416.08      424.91     12.18 o
 -13   1   5     5839.58     6163.71     37.49 o
 -11   1   5     3450.85     3471.50     19.77 o
  -9   1   5     1795.23     1768.60     15.87 o
  -7   1   5     4627.47     4613.25     25.13 o
  -5   1   5     5674.20     5620.56     39.14 o
  -3   1   5     6720.56     6762.39     26.70 o
  -1   1   5     6005.32     6309.52     35.66 o
   1   1   5     5915.93     6214.72     25.59 o
   3   1   5     2522.60     2486.91     26.36 o
   5   1   5    10402.21    11454.13     58.17 o
   7   1   5       12.24       23.23     11.00 o
   9   1   5     3134.71     3376.12     32.05 o
  11   1   5      511.42      545.10     15.98 o
  13   1   5      244.66      225.18     14.71 o
  15   1   5     3803.96     3816.38     36.62 o
  17   1   5      160.29      130.20     16.45 o
  19   1   5      614.03      653.37     22.07 o
  21   1   5      376.24      384.10     23.60 o
  23   1   5      237.03      314.09     31.21 o
  25   1   5      506.15      474.57     34.79 o
  27   1   5        7.87       15.85     24.22 o
 -28   2   5      284.40      282.40     26.97 o
 -26   2   5      197.45      212.23     20.73 o
 -24   2   5      163.87      127.42     18.61 o
 -22   2   5      196.07      180.27     17.89 o
 -20   2   5       84.88       77.35     13.30 o
 -18   2   5      799.12      728.81     18.98 o
 -16   2   5      405.20      374.50     15.41 o
 -14   2   5      355.81      341.43     12.40 o
 -12   2   5      342.01      374.66     12.47 o
 -10   2   5      377.46      410.11     11.58 o
  -8   2   5      799.67      778.66     12.28 o
  -6   2   5      643.30      677.72     12.19 o
  -4   2   5     1575.03     1744.69     17.54 o
  -2   2   5      650.33      844.90     13.48 o
   0   2   5     4196.36     4959.36     27.77 o
   2   2   5      971.89      867.45      8.99 o
   4   2   5     4373.00     4335.03     29.72 o
   6   2   5      627.45      556.44     13.67 o
   8   2   5     2342.65     2453.90     32.74 o
  10   2   5     1713.84     1628.94     34.42 o
  12   2   5       77.39       67.10     17.09 o
  14   2   5      392.24      360.99     21.79 o
  16   2   5       74.33       54.32     19.15 o
  18   2   5      252.16      237.58     23.36 o
  20   2   5      484.85      466.57     27.35 o
  22   2   5        7.16       19.18     22.14 o
  24   2   5      256.87      262.41     27.27 o
  26   2   5       10.52       19.39     23.06 o
 -27   3   5       22.24       12.79     24.72 o
 -25   3   5       52.86       43.71     23.41 o
 -23   3   5      265.72      277.04     23.27 o
 -21   3   5      240.30      286.49     22.90 o
 -19   3   5       44.77       40.96     15.70 o
 -17   3   5      473.83      472.95     17.07 o
 -15   3   5      238.45      202.50     12.39 o
 -13   3   5     1998.88     1920.60     22.78 o
 -11   3   5      857.14      815.22     14.90 o
  -9   3   5      241.04      220.49      9.64 o
  -7   3   5     1726.47     1758.46     15.47 o
  -5   3   5      116.65      142.59      6.38 o
  -3   3   5     2442.20     2483.91     21.36 o
  -1   3   5      889.86      972.71     11.29 o
   1   3   5      100.70      101.29      5.78 o
   3   3   5      741.62      738.35     10.30 o
   5   3   5      949.96     1046.35     12.57 o
   7   3   5      176.06      154.98      9.97 o
   9   3   5      548.26      565.82     16.16 o
  11   3   5      320.81      296.14     16.64 o
  13   3   5     1005.87      928.92     23.67 o
  15   3   5     1235.77     1115.94     30.32 o
  17   3   5       19.32       18.00     20.84 o
  19   3   5      526.20      478.58     28.51 o
  21   3   5       38.00       44.86     23.70 o
  23   3   5       78.67      111.62     25.71 o
  25   3   5      359.65      362.97     26.64 o
 -24   4   5       32.26       41.02     27.02 o
 -22   4   5      212.48      208.21     22.76 o
 -20   4   5      268.38      254.79     23.05 o
 -18   4   5      115.76       97.99     17.26 o
 -16   4   5      355.02      366.51     17.42 o
 -14   4   5       39.32       31.24     13.25 o
 -12   4   5      578.32      671.67     16.67 o
 -10   4   5      232.60      264.52     13.80 o
  -8   4   5      124.85      132.82     10.94 o
  -6   4   5      706.60      837.59     14.63 o
  -4   4   5      185.17      144.19     10.00 o
  -2   4   5      100.52       99.72      8.74 o
   0   4   5       18.98       14.87      8.56 o
   2   4   5     1031.10     1020.35     13.87 o
   4   4   5      490.68      450.96     12.98 o
   6   4   5        0.28        8.14     10.46 o
   8   4   5      436.39      404.87     15.36 o
  10   4   5      216.05      192.69     14.65 o
  12   4   5      347.49      338.56     17.10 o
  14   4   5       93.94       87.48     17.61 o
  16   4   5      136.08      132.85     19.39 o
  18   4   5      258.85      225.67     23.92 o
  20   4   5        1.80       13.93     22.37 o
  22   4   5       26.62       50.48     24.19 o
 -21   5   5       62.08       71.70     25.17 o
 -19   5   5       20.67       27.09     22.98 o
 -17   5   5      233.13      218.56     24.33 o
 -15   5   5        7.21       22.24     19.89 o
 -13   5   5      224.93      218.71     18.79 o
 -11   5   5      358.75      349.32     19.23 o
  -9   5   5        9.59       12.38     14.57 o
  -7   5   5      257.39      236.55     16.47 o
  -5   5   5       79.21       62.61     15.25 o
  -3   5   5      360.89      308.46     19.72 o
  -1   5   5      610.43      646.83     17.45 o
   1   5   5       64.96       64.97     11.19 o
   3   5   5      199.52      206.70     13.48 o
   5   5   5      223.93      200.23     15.67 o
   7   5   5      260.48      246.08     20.71 o
   9   5   5      136.67      138.00     16.97 o
  11   5   5       26.98       53.36     16.78 o
  13   5   5      312.76      325.23     21.64 o
  15   5   5      343.57      344.19     26.41 o
  17   5   5        2.53       15.58     22.13 o
  19   5   5      293.33      313.38     35.71 o
 -16   6   5       92.60       77.19     27.68 o
 -14   6   5      126.19      121.30     26.66 o
 -12   6   5      190.90      203.62     21.77 o
 -10   6   5       40.93       33.48     22.86 o
  -8   6   5       57.86       43.67     17.20 o
  -6   6   5      125.85       97.69     16.98 o
  -4   6   5      131.98      137.01     19.09 o
  -2   6   5       86.54       76.54     18.87 o
   0   6   5      216.31      231.85     20.74 o
   2   6   5        7.06        7.06     18.60 o
   4   6   5       91.21       98.75     22.01 o
   6   6   5        7.51        6.08     15.38 o
   8   6   5      144.41      137.17     19.89 o
  10   6   5       56.27       79.01     17.62 o
  12   6   5       35.25       46.53     22.63 o
  14   6   5       42.55       58.16     26.96 o
  16   6   5       14.82       32.67     27.64 o
  -9   7   5       32.74       38.77     22.42 o
  -7   7   5      327.26      330.64     25.31 o
  -5   7   5        8.25       -8.26     22.34 o
  -3   7   5       90.72       72.35     29.75 o
  -1   7   5      107.08      117.55     31.42 o
   1   7   5        0.23        9.31     34.54 o
   3   7   5      223.69      201.59     30.96 o
   5   7   5       30.77       25.46     27.78 o
   7   7   5       20.61       57.56     39.54 o
  -7  -7   6      142.06      133.23     33.85 o
  -5  -7   6       21.84       16.95     50.58 o
  -3  -7   6        0.92       10.71     45.92 o
  -1  -7   6      210.72      223.47     38.02 o
   1  -7   6       83.90      106.63     28.68 o
   3  -7   6       79.50       57.95     28.43 o
   5  -7   6      207.41      212.42     28.33 o
 -16  -6   6      290.18      297.11     27.38 o
 -14  -6   6      399.54      409.96     30.54 o
 -12  -6   6       21.17       35.55     25.23 o
 -10  -6   6      421.70      394.97     30.31 o
  -8  -6   6       92.76      116.47     34.13 o
  -6  -6   6      648.27      652.26     41.46 o
  -4  -6   6      423.76      488.54     28.34 o
  -2  -6   6       47.72       68.31     19.29 o
   0  -6   6      410.57      409.22     28.37 o
   2  -6   6       70.85       98.37     24.11 o
   4  -6   6      211.71      219.45     24.27 o
   6  -6   6       38.60       29.47     24.66 o
   8  -6   6       26.74       53.16     24.23 o
  10  -6   6       83.75      101.70     25.01 o
  12  -6   6       13.35       22.43     36.12 o
  14  -6   6       13.09       10.21     34.35 o
 -21  -5   6      120.45       98.16     26.76 o
 -19  -5   6       48.09       85.83     22.71 o
 -17  -5   6      307.48      341.33     25.05 o
 -15  -5   6      112.65      101.13     20.87 o
 -13  -5   6      112.43      116.50     19.44 o
 -11  -5   6      743.72      665.42     25.29 o
  -9  -5   6       84.58       64.58     16.83 o
  -7  -5   6      169.29      172.94     15.09 o
  -5  -5   6      506.03      458.99     18.48 o
  -3  -5   6       93.62       95.63     13.26 o
  -1  -5   6      255.70      258.73     16.90 o
   1  -5   6      336.44      302.57     17.28 o
   3  -5   6       83.75       86.19     21.96 o
   5  -5   6      700.00      748.69     31.50 o
   7  -5   6       94.82       85.40     22.37 o
   9  -5   6      265.81      273.87     24.50 o
  11  -5   6      512.76      516.27     29.22 o
  13  -5   6      190.26      194.97     21.36 o
  15  -5   6      518.87      515.15     32.79 o
  17  -5   6       21.85       31.68     25.16 o
  19  -5   6      199.42      212.25     31.41 o
 -24  -4   6      142.70      109.26     23.86 o
 -22  -4   6      183.66      163.01     25.37 o
 -20  -4   6      297.88      292.29     21.47 o
 -18  -4   6       71.03       78.49     18.61 o
 -16  -4   6      670.77      664.95     20.77 o
 -14  -4   6      329.02      309.44     16.45 o
 -12  -4   6      175.94      180.16     14.17 o
 -10  -4   6      841.10      853.10     17.02 o
  -8  -4   6      190.54      200.45     11.41 o
  -6  -4   6      265.14      238.57     10.93 o
  -4  -4   6      143.56      136.98      8.44 o
  -2  -4   6       10.03        3.51      6.88 o
   0  -4   6     1910.53     1845.36     18.59 o
   2  -4   6      278.23      271.48     11.38 o
   4  -4   6      102.64       82.33     11.21 o
   6  -4   6      468.28      496.98     22.78 o
   8  -4   6        2.48       11.30     14.16 o
  10  -4   6      147.31      151.18     22.44 o
  12  -4   6       55.31       67.80     19.13 o
  14  -4   6       73.93       71.96     20.68 o
  16  -4   6       25.47       39.88     17.04 o
  18  -4   6       15.47       23.36     17.48 o
  20  -4   6       87.39      111.90     20.66 o
  22  -4   6       45.98       47.12     21.22 o
 -27  -3   6       72.18       79.28     24.10 o
 -25  -3   6      144.09      144.77     25.03 o
 -23  -3   6      239.23      278.53     26.39 o
 -21  -3   6      485.89      451.89     26.93 o
 -19  -3   6       23.94        6.77     16.64 o
 -17  -3   6      514.95      504.89     17.95 o
 -15  -3   6      107.25      136.54     13.85 o
 -13  -3   6      944.34      986.50     19.54 o
 -11  -3   6      630.08      584.00     15.36 o
  -9  -3   6      424.98      442.96     11.58 o
  -7  -3   6      232.38      174.84      8.54 o
  -5  -3   6      618.17      558.77      9.53 o
  -3  -3   6      165.50      181.53      8.01 o
  -1  -3   6      310.57      262.97      6.99 o
   1  -3   6      686.69      602.89      8.86 o
   3  -3   6      465.68      432.45      7.38 o
   5  -3   6      797.73      726.49     14.56 o
   7  -3   6       10.46       13.14      8.47 o
   9  -3   6     1458.85     1507.89     23.21 o
  11  -3   6      398.85      371.80     20.61 o
  13  -3   6      693.36      657.66     28.36 o
  15  -3   6     1589.99     1656.63     61.44 o
  17  -3   6       91.34      125.07     19.34 o
  19  -3   6      261.78      259.07     22.32 o
  21  -3   6       54.81       71.27     19.71 o
  23  -3   6       53.06       46.41     22.50 o
  25  -3   6      353.71      365.45     27.76 o
 -28  -2   6       57.17       91.35     28.35 o
 -26  -2   6       74.19       75.81     22.68 o
 -24  -2   6       17.74       12.88     21.89 o
 -22  -2   6       95.81      107.54     15.76 o
 -20  -2   6      317.22      328.56     17.52 o
 -18  -2   6       26.95       26.49     11.69 o
 -16  -2   6      517.61      574.90     16.14 o
 -14  -2   6     2154.34     2189.48     22.04 o
 -12  -2   6      131.06      127.87      9.48 o
 -10  -2   6     1502.04     1587.80     16.73 o
  -8  -2   6     1013.53     1024.41     13.91 o
  -6  -2   6     4156.73     4450.67     37.82 o
  -4  -2   6     2151.11     2445.06     26.68 o
  -2  -2   6     3960.48     4132.65     29.51 o
   0  -2   6     1444.63     1237.54     14.79 o
   2  -2   6     2055.43     2323.92     18.14 o
   4  -2   6      502.22      478.78     11.88 o
   6  -2   6      296.56      223.92      8.09 o
   8  -2   6      792.68      789.83     13.97 o
  10  -2   6     1948.17     1980.03     22.11 o
  12  -2   6       54.97       51.88      8.47 o
  14  -2   6       53.05       48.14     19.04 o
  16  -2   6        4.51        9.89     20.87 o
  18  -2   6      196.26      207.87     23.46 o
  20  -2   6      961.49      953.09     35.87 o
  22  -2   6        5.95       11.67     24.64 o
  24  -2   6       94.67       91.75     24.24 o
  26  -2   6       35.24       49.59     21.77 o
 -29  -1   6       32.41       46.58     23.13 o
 -27  -1   6       84.21      110.56     23.43 o
 -25  -1   6       33.50       35.17     20.12 o
 -23  -1   6      205.42      213.78     17.30 o
 -21  -1   6      337.27      337.75     17.60 o
 -19  -1   6       28.24       29.68     12.74 o
 -17  -1   6      905.20      846.14     18.11 o
 -15  -1   6      202.81      182.24      8.09 o
 -13  -1   6     2566.08     2543.74     18.62 o
 -11  -1   6     2605.58     2445.24     14.85 o
  -9  -1   6      200.62      187.17      6.29 o
  -7  -1   6     4973.62     4614.75     60.01 o
  -5  -1   6      907.91      851.90     11.02 o
  -3  -1   6     3356.78     3703.13     37.77 o
  -1  -1   6     4868.31     5262.49     20.33 o
   1  -1   6      494.87      449.81      8.40 o
   3  -1   6     3293.83     3551.04     22.80 o
   5  -1   6     4399.47     4878.46     24.89 o
   7  -1   6      238.31      337.71     10.57 o
   9  -1   6     3007.74     3050.12     24.33 o
  11  -1   6      913.98     1001.52     19.02 o
  13  -1   6     2367.12     2573.00     37.86 o
  15  -1   6     4197.48     4337.66     39.00 o
  17  -1   6        6.61        4.25     14.49 o
  19  -1   6      806.94      810.16     23.47 o
  21  -1   6      562.79      575.25     22.89 o
  23  -1   6      269.60      260.42     25.57 o
  25  -1   6      407.07      421.45     29.01 o
  27  -1   6       43.31       83.56     24.33 o
 -30   0   6      117.51      131.06     24.86 o
 -28   0   6      244.47      238.12     25.30 o
 -26   0   6      332.46      319.33     23.59 o
 -24   0   6       74.14       81.14     16.22 o
 -22   0   6      547.57      465.59     20.31 o
 -20   0   6      202.95      214.87     12.30 o
 -18   0   6      616.31      588.17     14.23 o
 -16   0   6      163.35      155.79      9.01 o
 -14   0   6      116.48      103.46      8.36 o
 -12   0   6      180.72      147.93      6.80 o
 -10   0   6      125.43       92.02      6.02 o
  -8   0   6     1690.43     1957.34     13.73 o
  -6   0   6     1001.94     1185.56     13.64 o
  -4   0   6     1564.81     1632.15     25.51 o
  -2   0   6     4995.19     6306.07     35.27 o
   0   0   6     8830.69     9406.50     42.39 o
   2   0   6     3473.56     3695.52     21.89 o
   4   0   6     5340.22     5909.25     25.30 o
   6   0   6      280.75      338.52     11.38 o
   8   0   6      923.99     1056.04     20.98 o
  10   0   6     3362.25     3333.65     34.75 o
  12   0   6      500.21      517.97     18.49 o
  14   0   6      121.15      103.27     15.79 o
  16   0   6      171.66      107.34     17.27 o
  18   0   6       81.45       64.93     17.99 o
  20   0   6      161.03      115.88     19.85 o
  22   0   6       58.77       72.42     20.94 o
  24   0   6      119.74      135.23     22.06 o
  26   0   6      248.49      278.82     25.89 o
  28   0   6        5.68       30.54     24.76 o
 -29   1   6       31.64       53.80     26.82 o
 -27   1   6       90.28      120.73     19.32 o
 -25   1   6       28.16       44.75     14.15 o
 -23   1   6      204.22      202.84     16.17 o
 -21   1   6      306.76      303.85     15.97 o
 -19   1   6       28.70       26.60     14.26 o
 -17   1   6      923.05      877.18     16.03 o
 -15   1   6      162.20      134.20     12.25 o
 -13   1   6     2546.94     2590.91     20.84 o
 -11   1   6     2737.97     2620.09     23.85 o
  -9   1   6      214.79      199.98     10.85 o
  -7   1   6     4901.09     4549.81     67.75 o
  -5   1   6      815.61      749.64     13.55 o
  -3   1   6     3376.14     3764.27     32.64 o
  -1   1   6     4957.30     5280.77     28.01 o
   1   1   6      553.74      531.06      7.86 o
   3   1   6     3295.00     3631.45     19.51 o
   5   1   6     4472.79     4971.99     59.23 o
   7   1   6      238.41      338.57     16.20 o
   9   1   6     2904.04     2978.05     31.62 o
  11   1   6      947.85     1038.19     23.52 o
  13   1   6     2395.74     2604.24     29.75 o
  15   1   6     4222.31     4450.07     50.47 o
  17   1   6        8.21       16.84     16.67 o
  19   1   6      826.82      873.43     30.36 o
  21   1   6      549.87      577.76     33.82 o
  23   1   6      277.88      262.57     29.96 o
  25   1   6      405.14      432.47     45.52 o
  27   1   6       40.10       97.48     29.07 o
 -28   2   6       60.44       54.76     21.45 o
 -26   2   6       73.05       93.45     19.25 o
 -24   2   6       18.79       27.19     17.10 o
 -22   2   6      124.80      130.31     17.77 o
 -20   2   6      318.92      316.49     16.02 o
 -18   2   6       20.71       21.58     13.17 o
 -16   2   6      555.50      624.01     17.17 o
 -14   2   6     2146.33     2195.98     22.73 o
 -12   2   6      172.73      168.05     11.45 o
 -10   2   6     1468.20     1555.12     17.86 o
  -8   2   6     1003.73     1027.56     18.84 o
  -6   2   6     4230.35     4582.55     37.60 o
  -4   2   6     2126.22     2380.32     17.18 o
  -2   2   6     3862.48     4105.73     41.22 o
   0   2   6     1466.98     1263.02     13.78 o
   2   2   6     2055.54     2305.34     24.26 o
   4   2   6      524.32      502.65     12.64 o
   6   2   6      300.40      232.34     17.41 o
   8   2   6      846.86      840.63     20.58 o
  10   2   6     1908.49     1931.69     33.98 o
  12   2   6       56.06       49.84     17.33 o
  14   2   6       79.94       71.69     18.45 o
  16   2   6        3.48        6.30     18.85 o
  18   2   6      201.90      202.68     23.80 o
  20   2   6      943.36      945.49     31.85 o
  22   2   6        6.46        9.49     21.87 o
  24   2   6      105.25      108.83     27.78 o
  26   2   6       33.15       41.39     28.65 o
 -27   3   6       74.10       58.13     25.06 o
 -25   3   6      151.26      156.48     23.96 o
 -23   3   6      240.06      271.68     23.63 o
 -21   3   6      501.10      502.56     24.75 o
 -19   3   6       20.74       15.16     14.18 o
 -17   3   6      542.87      486.75     17.48 o
 -15   3   6      133.24      179.05     12.70 o
 -13   3   6      939.38      954.54     17.69 o
 -11   3   6      622.30      582.58     13.89 o
  -9   3   6      392.72      378.75     11.15 o
  -7   3   6      247.98      193.97      9.11 o
  -5   3   6      655.11      605.17     11.18 o
  -3   3   6      157.95      177.61      6.94 o
  -1   3   6      324.49      277.46      7.40 o
   1   3   6      687.46      602.79      9.02 o
   3   3   6      487.29      458.49      8.76 o
   5   3   6      789.33      721.91     11.06 o
   7   3   6       10.37       16.82      9.29 o
   9   3   6     1477.60     1491.05     24.05 o
  11   3   6      362.35      332.64     20.14 o
  13   3   6      673.84      651.38     24.97 o
  15   3   6     1495.45     1523.72     34.27 o
  17   3   6       90.49      118.67     22.04 o
  19   3   6      258.75      273.88     25.44 o
  21   3   6       51.24       80.05     24.46 o
  23   3   6       45.93       50.45     26.27 o
  25   3   6      345.59      352.80     30.99 o
 -24   4   6      139.58      145.49     24.43 o
 -22   4   6      179.12      158.77     22.26 o
 -20   4   6      309.88      299.42     22.41 o
 -18   4   6       64.31       63.49     17.34 o
 -16   4   6      678.22      690.88     20.23 o
 -14   4   6      327.18      302.62     16.01 o
 -12   4   6      196.22      178.66     14.28 o
 -10   4   6      866.95      899.20     20.29 o
  -8   4   6      183.61      191.87     10.86 o
  -6   4   6      242.30      208.38     11.32 o
  -4   4   6      149.55      153.82     10.46 o
  -2   4   6       16.57       12.61      9.83 o
   0   4   6     1841.15     1714.35     18.23 o
   2   4   6      275.89      289.27     11.56 o
   4   4   6      103.81       84.69     11.23 o
   6   4   6      461.82      493.07     14.97 o
   8   4   6        0.67        5.61     11.70 o
  10   4   6      107.88      101.66     14.25 o
  12   4   6       55.97       71.16     15.60 o
  14   4   6      102.04      109.47     20.81 o
  16   4   6       27.67       40.08     21.11 o
  18   4   6       14.24       32.23     22.50 o
  20   4   6       84.40      105.07     25.18 o
  22   4   6       43.73       65.52     24.40 o
 -21   5   6      117.42      105.48     28.86 o
 -19   5   6       47.09       75.25     25.35 o
 -17   5   6      283.92      320.50     27.24 o
 -15   5   6      122.03       99.81     17.45 o
 -13   5   6      103.22      123.09     16.18 o
 -11   5   6      732.24      660.50     19.80 o
  -9   5   6       91.11       71.51     13.66 o
  -7   5   6      169.05      168.45     14.31 o
  -5   5   6      501.83      420.21     17.23 o
  -3   5   6       89.17       86.24     14.68 o
  -1   5   6      272.49      250.93     16.39 o
   1   5   6      350.60      307.85     15.56 o
   3   5   6       69.40       68.68     12.56 o
   5   5   6      687.67      730.54     20.82 o
   7   5   6       95.48      104.61     18.11 o
   9   5   6      275.77      304.05     22.49 o
  11   5   6      519.63      518.25     26.94 o
  13   5   6      180.48      192.38     22.73 o
  15   5   6      517.92      498.12     27.66 o
  17   5   6       22.44       46.34     29.99 o
  19   5   6      203.13      194.76     31.60 o
 -16   6   6      298.12      281.91     30.09 o
 -14   6   6      392.59      364.30     28.46 o
 -12   6   6       27.26       35.44     21.85 o
 -10   6   6      411.84      396.96     25.17 o
  -8   6   6       88.33      112.32     18.05 o
  -6   6   6      631.12      670.25     26.44 o
  -4   6   6      416.58      430.09     26.29 o
  -2   6   6       38.55       50.55     25.15 o
   0   6   6      398.17      377.81     22.26 o
   2   6   6       69.70       99.95     20.86 o
   4   6   6      233.02      227.75     23.53 o
   6   6   6       38.79       45.84     18.12 o
   8   6   6       23.54       40.94     19.35 o
  10   6   6       76.71       77.90     17.95 o
  12   6   6       12.57       34.80     22.79 o
  14   6   6       23.11       19.75     28.31 o
  -7   7   6      153.51      130.95     21.63 o
  -5   7   6       25.85       22.37     21.64 o
  -3   7   6        0.61        4.16     35.38 o
  -1   7   6      222.63      202.16     31.49 o
   1   7   6       76.09       91.98     35.73 o
   3   7   6       82.67      131.87     41.10 o
   5   7   6      199.70      249.70     40.23 o
  -5  -7   7       91.99       77.92     46.06 o
  -3  -7   7       40.92       37.88     34.75 o
  -1  -7   7      230.76      234.30     37.15 o
   1  -7   7      174.33      227.25     30.91 o
   3  -7   7        7.09       -0.13     29.46 o
 -16  -6   7      319.59      351.52     33.41 o
 -14  -6   7      310.76      295.79     29.52 o
 -12  -6   7       90.41       91.89     26.01 o
 -10  -6   7      648.59      675.97     45.37 o
  -8  -6   7       75.46       73.42     32.35 o
  -6  -6   7      635.64      650.92     40.58 o
  -4  -6   7      376.70      388.17     42.13 o
  -2  -6   7       11.71       10.21     23.95 o
   0  -6   7      342.29      307.22     28.61 o
   2  -6   7       78.35       85.37     23.77 o
   4  -6   7      116.24      107.84     24.52 o
   6  -6   7      228.32      204.53     27.16 o
   8  -6   7       29.98       26.24     22.91 o
  10  -6   7      118.10      152.54     26.40 o
  12  -6   7      111.75      157.04     35.65 o
  14  -6   7       23.43       44.42     37.85 o
 -21  -5   7      222.53      253.31     26.42 o
 -19  -5   7       63.09       61.96     23.08 o
 -17  -5   7      178.63      219.90     23.95 o
 -15  -5   7      288.24      297.63     23.98 o
 -13  -5   7       68.79       58.48     19.56 o
 -11  -5   7      740.16      858.25     33.20 o
  -9  -5   7      123.89      135.13     22.77 o
  -7  -5   7       83.78       88.98     20.60 o
  -5  -5   7      795.07      809.42     26.44 o
  -3  -5   7       65.26       64.56     15.09 o
  -1  -5   7      684.02      715.49     21.68 o
   1  -5   7      436.88      454.23     18.64 o
   3  -5   7      139.79      126.90     24.51 o
   5  -5   7     1379.89     1442.62     38.86 o
   7  -5   7      295.02      289.71     26.29 o
   9  -5   7      518.70      492.60     27.55 o
  11  -5   7      567.92      583.24     30.75 o
  13  -5   7      118.59      132.00     21.00 o
  15  -5   7      481.11      521.71     32.69 o
  17  -5   7       44.73       42.13     27.11 o
  19  -5   7       74.85       88.03     26.83 o
 -24  -4   7      123.30      147.53     25.76 o
 -22  -4   7      105.07      120.89     24.32 o
 -20  -4   7      246.23      276.48     21.91 o
 -18  -4   7        0.05        1.23     18.17 o
 -16  -4   7      778.19      755.49     21.45 o
 -14  -4   7      767.44      795.02     20.21 o
 -12  -4   7       10.92       10.62     12.13 o
 -10  -4   7     1218.24     1229.94     19.59 o
  -8  -4   7       88.67       83.14     10.17 o
  -6  -4   7     1302.03     1208.63     16.61 o
  -4  -4   7     1684.98     1828.40     21.84 o
  -2  -4   7      513.83      463.24     11.30 o
   0  -4   7     2294.97     2426.92     24.15 o
   2  -4   7      637.34      637.50     14.82 o
   4  -4   7       65.60       55.97     12.55 o
   6  -4   7      201.25      197.04     19.69 o
   8  -4   7      131.83      111.30     15.69 o
  10  -4   7      205.09      238.35     24.47 o
  12  -4   7      522.25      490.84     27.82 o
  14  -4   7      112.81      152.13     25.28 o
  16  -4   7      256.72      243.25     26.23 o
  18  -4   7      136.66      130.01     19.42 o
  20  -4   7      301.67      306.96     23.43 o
  22  -4   7      107.79       97.25     21.04 o
 -27  -3   7       80.31       71.03     26.15 o
 -25  -3   7      124.92      126.14     24.90 o
 -23  -3   7       92.50       88.91     23.36 o
 -21  -3   7      358.58      340.12     26.18 o
 -19  -3   7      130.43      120.04     15.72 o
 -17  -3   7      133.12      122.90     14.75 o
 -15  -3   7      167.44      207.90     14.88 o
 -13  -3   7      203.29      176.92     14.47 o
 -11  -3   7      357.35      392.80     14.31 o
  -9  -3   7      714.81      727.68     13.71 o
  -7  -3   7        7.62        4.23      7.05 o
  -5  -3   7      844.99      885.92     15.10 o
  -3  -3   7      433.92      377.07     11.55 o
  -1  -3   7      459.07      448.81     10.97 o
   1  -3   7     1473.84     1634.94     15.70 o
   3  -3   7     1069.62     1004.71     16.09 o
   5  -3   7     2424.57     2528.98     28.48 o
   7  -3   7      778.48      768.29     20.48 o
   9  -3   7     1455.09     1459.54     30.39 o
  11  -3   7      755.74      756.13     28.45 o
  13  -3   7      530.42      432.89     26.37 o
  15  -3   7     1405.57     1398.24     37.52 o
  17  -3   7      149.42       92.17     24.21 o
  19  -3   7      107.61      109.63     20.48 o
  21  -3   7      244.55      222.05     24.34 o
  23  -3   7       29.05       52.31     24.26 o
  25  -3   7      285.92      299.98     27.98 o
 -28  -2   7       15.89       12.84     30.17 o
 -26  -2   7      115.29      125.65     23.50 o
 -24  -2   7      299.21      311.81     23.60 o
 -22  -2   7       29.64       41.95     17.72 o
 -20  -2   7      797.59      839.06     21.70 o
 -18  -2   7      168.77      153.58     13.46 o
 -16  -2   7      427.94      391.66     14.96 o
 -14  -2   7     1495.38     1580.45     19.68 o
 -12  -2   7      618.55      597.52     13.28 o
 -10  -2   7     1466.62     1525.54     18.19 o
  -8  -2   7      718.89      690.01     11.92 o
  -6  -2   7     1501.95     1622.83     16.32 o
  -4  -2   7     2601.99     2619.64     20.21 o
  -2  -2   7      351.55      362.88      8.43 o
   0  -2   7      137.74      152.57      9.01 o
   2  -2   7     1378.14     1593.89     16.40 o
   4  -2   7      362.81      289.12     11.26 o
   6  -2   7     1535.34     1674.13     23.08 o
   8  -2   7      390.68      350.29     16.01 o
  10  -2   7      483.77      429.94     11.45 o
  12  -2   7      347.54      329.94     11.75 o
  14  -2   7      120.51       98.79     17.21 o
  16  -2   7      237.63      213.05     20.05 o
  18  -2   7      175.50      214.57     24.94 o
  20  -2   7      461.94      466.69     31.17 o
  22  -2   7       35.96       49.30     24.52 o
  24  -2   7        8.03        3.72     25.77 o
  26  -2   7      108.81      139.32     26.14 o
 -29  -1   7      133.45      119.58     23.97 o
 -27  -1   7       26.53       38.59     21.94 o
 -25  -1   7       73.78       58.02     16.32 o
 -23  -1   7      158.14      146.17     17.23 o
 -21  -1   7      210.34      212.74     18.26 o
 -19  -1   7      425.64      386.33     18.72 o
 -17  -1   7       75.58       61.34      8.91 o
 -15  -1   7      415.26      402.95      9.38 o
 -13  -1   7      380.96      350.65      8.31 o
 -11  -1   7      168.49      157.23      6.97 o
  -9  -1   7      240.52      249.70      8.87 o
  -7  -1   7      462.24      370.63     10.76 o
  -5  -1   7      299.61      321.96     10.65 o
  -3  -1   7      109.40       94.64      9.55 o
  -1  -1   7      216.85      206.62      7.19 o
   1  -1   7     1150.60     1215.58     11.18 o
   3  -1   7     1213.39     1335.22     14.99 o
   5  -1   7     4968.00     4778.95     38.46 o
   7  -1   7      210.52      195.67      9.52 o
   9  -1   7     1003.69      974.43     15.37 o
  11  -1   7      578.94      557.83     14.89 o
  13  -1   7      927.62      903.31     20.77 o
  15  -1   7     1621.11     1590.25     26.68 o
  17  -1   7      130.00      149.33     16.42 o
  19  -1   7       61.62       51.54     16.90 o
  21  -1   7      448.05      460.20     21.83 o
  23  -1   7       30.19       44.62     22.74 o
  25  -1   7      245.93      277.31     26.40 o
  27  -1   7       62.54       54.99     25.55 o
 -28   0   7       15.03       20.95     20.18 o
 -26   0   7      238.70      221.87     21.02 o
 -24   0   7      518.42      550.22     24.49 o
 -22   0   7        1.02       12.98     12.77 o
 -20   0   7        7.70        7.19     10.65 o
 -18   0   7       10.94       11.63     10.68 o
 -16   0   7      139.20      128.43      8.98 o
 -14   0   7     1751.41     1849.35     20.26 o
 -12   0   7       19.43       13.68      5.96 o
 -10   0   7      218.92      253.79      7.73 o
  -8   0   7     1045.58     1271.90     14.63 o
  -6   0   7       46.22       77.54      7.49 o
  -4   0   7     2897.81     3262.42     30.61 o
  -2   0   7       10.34       12.36      5.97 o
   0   0   7     4566.68     4864.21     20.75 o
   2   0   7      150.60      126.01      6.13 o
   4   0   7     1591.57     2080.32     14.33 o
   6   0   7       37.11       58.92      7.30 o
   8   0   7      410.16      301.23     11.45 o
  10   0   7      103.24       91.64     10.52 o
  12   0   7        5.57       12.69     13.80 o
  14   0   7     1100.34     1058.79     25.17 o
  16   0   7      299.96      336.50     20.30 o
  18   0   7       39.17       40.50     18.13 o
  20   0   7      191.68      200.30     20.90 o
  22   0   7      220.07      226.68     22.69 o
  24   0   7      199.28      236.65     21.48 o
  26   0   7      185.96      148.35     21.57 o
 -29   1   7      138.29      145.94     25.82 o
 -27   1   7       24.20       35.87     19.85 o
 -25   1   7       75.94       62.28     14.45 o
 -23   1   7      159.23      150.74     15.52 o
 -21   1   7      208.14      210.97     15.31 o
 -19   1   7      434.91      392.30     16.54 o
 -17   1   7       88.17       81.12     13.23 o
 -15   1   7      482.14      488.78     12.64 o
 -13   1   7      395.21      387.49     11.56 o
 -11   1   7      223.22      186.59     11.47 o
  -9   1   7      196.10      177.16     10.94 o
  -7   1   7      438.42      359.47     13.92 o
  -5   1   7      340.75      394.74     18.00 o
  -3   1   7       95.32       67.28      9.55 o
  -1   1   7      277.86      257.45      6.87 o
   1   1   7     1295.82     1398.34     16.17 o
   3   1   7     1181.27     1322.58     11.83 o
   5   1   7     4824.56     4585.39     31.80 o
   7   1   7      218.39      202.82      7.92 o
   9   1   7     1064.32     1018.27     16.07 o
  11   1   7      599.60      613.45     25.31 o
  13   1   7      932.91      874.39     29.15 o
  15   1   7     1574.76     1455.94     35.82 o
  17   1   7      116.98      127.34     18.15 o
  19   1   7       59.56       49.12     18.33 o
  21   1   7      404.74      410.00     31.63 o
  23   1   7       29.19       35.71     25.95 o
  25   1   7      224.41      245.17     30.74 o
  27   1   7       62.81       53.11     28.25 o
 -28   2   7       16.35       14.58     21.97 o
 -26   2   7      111.59       95.48     19.34 o
 -24   2   7      299.03      311.65     21.22 o
 -22   2   7       39.94       43.60     14.71 o
 -20   2   7      777.53      825.08     23.42 o
 -18   2   7      172.67      174.09     14.61 o
 -16   2   7      436.91      381.79     15.90 o
 -14   2   7     1467.64     1558.18     20.59 o
 -12   2   7      594.98      613.02     14.42 o
 -10   2   7     1520.28     1631.86     20.08 o
  -8   2   7      746.63      761.57     18.94 o
  -6   2   7     1500.53     1636.06     18.71 o
  -4   2   7     2601.06     2619.44     24.64 o
  -2   2   7      327.23      361.86      9.27 o
   0   2   7      117.40      132.24      5.70 o
   2   2   7     1343.26     1526.72     13.50 o
   4   2   7      320.66      251.58     11.61 o
   6   2   7     1542.70     1700.52     24.51 o
   8   2   7      378.88      329.24     17.01 o
  10   2   7      407.01      352.01     19.70 o
  12   2   7      364.42      368.27     21.01 o
  14   2   7       98.44       84.75     19.67 o
  16   2   7      213.38      171.79     22.77 o
  18   2   7      175.32      218.87     23.43 o
  20   2   7      445.57      409.65     30.53 o
  22   2   7       39.69       52.22     27.04 o
  24   2   7        4.60       13.11     27.37 o
  26   2   7      105.60      110.59     30.80 o
 -27   3   7       82.60       67.50     22.71 o
 -25   3   7      126.14      149.61     23.59 o
 -23   3   7       91.98       94.34     20.84 o
 -21   3   7      372.67      374.21     21.68 o
 -19   3   7      113.55      113.25     17.27 o
 -17   3   7      134.04      128.67     14.98 o
 -15   3   7      147.99      175.17     13.33 o
 -13   3   7      206.54      194.10     12.98 o
 -11   3   7      338.06      381.41     12.94 o
  -9   3   7      718.73      739.75     14.51 o
  -7   3   7        3.86        4.73      6.71 o
  -5   3   7      907.67      918.54     13.47 o
  -3   3   7      463.48      412.13     11.06 o
  -1   3   7      412.90      418.54     12.85 o
   1   3   7     1476.35     1640.76     22.99 o
   3   3   7     1056.29      997.88     11.76 o
   5   3   7     2351.68     2462.43     32.31 o
   7   3   7      822.21      848.78     18.69 o
   9   3   7     1399.91     1339.25     27.55 o
  11   3   7      737.87      695.09     24.01 o
  13   3   7      524.15      430.33     22.98 o
  15   3   7     1388.98     1304.96     32.21 o
  17   3   7      164.99      107.09     21.48 o
  19   3   7      105.93      102.61     24.33 o
  21   3   7      255.67      211.67     26.35 o
  23   3   7       30.04       17.42     24.44 o
  25   3   7      285.35      307.75     35.02 o
 -24   4   7      117.88      153.65     25.13 o
 -22   4   7      101.57      125.92     22.21 o
 -20   4   7      280.43      321.46     20.75 o
 -18   4   7        0.12       11.64     16.90 o
 -16   4   7      787.07      765.98     20.57 o
 -14   4   7      762.05      824.50     20.25 o
 -12   4   7       13.50       12.60     13.18 o
 -10   4   7     1250.80     1238.11     19.94 o
  -8   4   7       96.42       95.08     11.05 o
  -6   4   7     1293.45     1222.95     20.68 o
  -4   4   7     1671.14     1792.28     20.68 o
  -2   4   7      509.62      470.59     14.37 o
   0   4   7     2276.98     2466.28     23.87 o
   2   4   7      663.36      656.30     14.21 o
   4   4   7       92.22       83.25     12.75 o
   6   4   7      212.38      213.01     15.01 o
   8   4   7      125.58      118.27     12.94 o
  10   4   7      223.18      245.64     19.74 o
  12   4   7      533.02      457.74     22.67 o
  14   4   7      136.37      145.99     21.84 o
  16   4   7      248.34      241.64     24.84 o
  18   4   7      137.02      120.65     23.36 o
  20   4   7      287.72      318.21     29.94 o
  22   4   7      103.90       87.79     26.37 o
 -21   5   7      217.20      235.16     29.85 o
 -19   5   7       60.20       55.68     20.31 o
 -17   5   7      177.01      204.30     22.41 o
 -15   5   7      323.93      330.10     20.41 o
 -13   5   7       72.59       73.40     15.94 o
 -11   5   7      762.88      821.43     22.90 o
  -9   5   7      141.58      163.45     15.23 o
  -7   5   7       93.78      109.14     14.41 o
  -5   5   7      825.52      835.06     25.86 o
  -3   5   7       73.63       67.67     15.70 o
  -1   5   7      734.26      749.14     21.81 o
   1   5   7      442.41      428.84     24.65 o
   3   5   7      135.49      104.88     13.76 o
   5   5   7     1365.88     1390.36     27.91 o
   7   5   7      294.70      265.88     18.46 o
   9   5   7      536.48      480.63     25.06 o
  11   5   7      570.84      560.23     32.19 o
  13   5   7      117.88      112.93     26.39 o
  15   5   7      458.75      517.70     33.08 o
  17   5   7       41.73       50.22     27.90 o
  19   5   7       78.75      119.53     38.33 o
 -16   6   7      318.16      292.39     29.22 o
 -14   6   7      300.19      306.91     24.84 o
 -12   6   7       87.48       95.47     22.46 o
 -10   6   7      635.70      683.20     28.36 o
  -8   6   7       79.15       98.96     21.12 o
  -6   6   7      640.40      625.45     25.96 o
  -4   6   7      364.65      346.97     24.87 o
  -2   6   7        9.29       23.69     26.60 o
   0   6   7      348.97      345.41     28.56 o
   2   6   7       74.85       76.91     25.23 o
   4   6   7      131.45      153.76     20.21 o
   6   6   7      226.72      201.22     20.08 o
   8   6   7       29.85       32.38     15.84 o
  10   6   7      120.59      132.06     18.92 o
  12   6   7      108.03      123.50     23.52 o
  14   6   7       31.94       35.59     29.32 o
  -5   7   7       88.89       83.44     21.56 o
  -3   7   7       41.31       14.43     24.35 o
  -1   7   7      231.31      220.41     32.82 o
   1   7   7      159.91      223.01     44.70 o
   3   7   7        5.57       98.40     56.96 o
  -3  -7   8      129.36      180.58     33.74 o
  -1  -7   8      109.26      116.68     28.09 o
   1  -7   8      172.52      205.39     30.93 o
 -16  -6   8      280.76      281.49     40.37 o
 -14  -6   8      312.10      370.14     42.10 o
 -12  -6   8       38.64       53.64     31.96 o
 -10  -6   8      530.10      590.87     44.08 o
  -8  -6   8      118.30      113.87     32.90 o
  -6  -6   8      169.35      204.41     34.31 o
  -4  -6   8      285.27      268.10     26.95 o
  -2  -6   8       60.07       50.32     25.20 o
   0  -6   8      426.51      422.00     30.90 o
   2  -6   8      248.86      217.58     27.59 o
   4  -6   8       17.64       21.98     22.18 o
   6  -6   8      328.04      403.60     33.62 o
   8  -6   8       84.71       92.18     24.85 o
  10  -6   8      102.01      120.51     25.68 o
  12  -6   8      218.32      224.97     42.12 o
 -21  -5   8      111.99       88.53     24.00 o
 -19  -5   8       66.52      100.43     23.76 o
 -17  -5   8       89.47      117.05     22.31 o
 -15  -5   8      163.67      212.99     23.27 o
 -13  -5   8        1.82       12.43     19.20 o
 -11  -5   8      108.38      118.44     19.39 o
  -9  -5   8      148.32      131.90     21.17 o
  -7  -5   8       41.09       47.76     20.85 o
  -5  -5   8      287.87      303.36     21.16 o
  -3  -5   8       57.21       92.59     16.24 o
  -1  -5   8      180.49      175.43     16.79 o
   1  -5   8      819.84      812.98     23.05 o
   3  -5   8       57.38       57.79     20.04 o
   5  -5   8      925.98      891.42     41.16 o
   7  -5   8      244.09      213.59     24.67 o
   9  -5   8      137.91      124.21     23.52 o
  11  -5   8      156.92      157.99     26.15 o
  13  -5   8       42.32       46.13     19.78 o
  15  -5   8      167.19      136.27     27.42 o
  17  -5   8       94.21      118.54     29.88 o
 -24  -4   8      128.12      112.92     26.69 o
 -22  -4   8        3.85       -6.49     26.79 o
 -20  -4   8      180.67      196.71     21.40 o
 -18  -4   8       68.32       68.23     18.63 o
 -16  -4   8      416.90      459.31     21.58 o
 -14  -4   8      572.38      502.45     21.82 o
 -12  -4   8       43.55       42.98     14.73 o
 -10  -4   8      735.51      722.27     19.01 o
  -8  -4   8       27.58       41.14     11.36 o
  -6  -4   8      550.18      608.78     15.26 o
  -4  -4   8     1193.33     1268.24     19.71 o
  -2  -4   8       33.85       24.61      9.25 o
   0  -4   8      256.32      209.84     12.10 o
   2  -4   8      610.37      603.56     15.25 o
   4  -4   8      510.44      455.81     16.75 o
   6  -4   8      267.32      290.90     21.46 o
   8  -4   8       86.04       74.02     15.76 o
  10  -4   8      485.17      514.59     28.87 o
  12  -4   8     1132.62     1185.29     36.21 o
  14  -4   8       62.61       69.84     23.74 o
  16  -4   8      389.51      379.11     29.77 o
  18  -4   8      102.10      127.30     27.20 o
  20  -4   8      221.11      188.20     29.26 o
  22  -4   8      103.11      124.34     28.28 o
 -25  -3   8       31.34       45.55     23.01 o
 -23  -3   8       14.92       33.60     21.20 o
 -21  -3   8       41.55       42.23     22.01 o
 -19  -3   8      227.81      235.18     17.27 o
 -17  -3   8       63.62       70.34     14.30 o
 -15  -3   8      175.23      183.31     15.93 o
 -13  -3   8       70.08       71.82     12.58 o
 -11  -3   8      336.83      313.13     12.03 o
  -9  -3   8      775.47      747.33     14.16 o
  -7  -3   8       80.84       59.73      7.46 o
  -5  -3   8      253.75      235.25     10.09 o
  -3  -3   8      122.83      129.66      7.66 o
  -1  -3   8      589.02      539.34     14.05 o
   1  -3   8     1179.49     1108.82     13.71 o
   3  -3   8      433.58      440.50     13.33 o
   5  -3   8      504.88      478.69     14.90 o
   7  -3   8     1551.22     1527.81     26.72 o
   9  -3   8      218.15      205.80     15.86 o
  11  -3   8      463.77      452.14     25.31 o
  13  -3   8      148.98      135.32     21.52 o
  15  -3   8      881.82      877.71     59.11 o
  17  -3   8      165.98      182.02     25.52 o
  19  -3   8        9.14       18.44     25.45 o
  21  -3   8      393.49      418.24     27.04 o
  23  -3   8        1.63      -13.91     25.97 o
 -28  -2   8       48.58       60.02     29.19 o
 -26  -2   8      252.26      273.09     24.40 o
 -24  -2   8      672.77      666.51     26.70 o
 -22  -2   8       32.33       24.77     18.19 o
 -20  -2   8      760.76      690.14     22.67 o
 -18  -2   8       45.10       61.58     12.78 o
 -16  -2   8      753.75      708.63     16.09 o
 -14  -2   8     1687.02     1547.80     19.95 o
 -12  -2   8      244.11      229.38     11.48 o
 -10  -2   8     2495.44     2495.90     22.06 o
  -8  -2   8     1461.36     1443.91     19.05 o
  -6  -2   8      161.95      166.46      8.07 o
  -4  -2   8     3126.52     3192.58     31.39 o
  -2  -2   8      189.01      176.01      7.91 o
   0  -2   8     2261.05     2347.55     21.44 o
   2  -2   8     1777.31     1838.29     18.41 o
   4  -2   8      490.13      474.96     13.24 o
   6  -2   8      951.77     1129.30     15.87 o
   8  -2   8      122.20      113.85     10.00 o
  10  -2   8      466.12      500.36     14.50 o
  12  -2   8      147.37      148.11     11.15 o
  14  -2   8       15.64        6.04     16.23 o
  16  -2   8      258.46      285.10     21.03 o
  18  -2   8      254.59      285.24     21.98 o
  20  -2   8       63.22       84.02     21.17 o
  22  -2   8      103.30       99.22     22.13 o
  24  -2   8       41.74       52.55     23.31 o
  26  -2   8      143.49      159.32     30.44 o
 -29  -1   8      251.38      312.78     49.22 o
 -27  -1   8       26.22       22.57     19.49 o
 -25  -1   8      124.88      152.16     18.38 o
 -23  -1   8       40.78       45.02     17.65 o
 -21  -1   8      284.40      260.63     18.45 o
 -19  -1   8      970.06     1010.65     20.90 o
 -17  -1   8      218.72      212.06     14.59 o
 -15  -1   8      145.24      161.87      8.37 o
 -13  -1   8      443.24      407.45      9.61 o
 -11  -1   8       48.44       61.37      5.74 o
  -9  -1   8     2044.73     2043.78     20.11 o
  -7  -1   8      344.76      364.58     10.71 o
  -5  -1   8     2762.30     2866.00     37.59 o
  -3  -1   8      921.55      966.51     13.58 o
  -1  -1   8     1374.55     1369.98     13.37 o
   1  -1   8     3633.46     3720.81     19.31 o
   3  -1   8     1142.82     1129.97     20.55 o
   5  -1   8     3834.44     4059.57     28.93 o
   7  -1   8      520.42      450.62     13.89 o
   9  -1   8      299.93      296.04     12.28 o
  11  -1   8     1532.70     1440.28     20.98 o
  13  -1   8      708.33      660.26     18.61 o
  15  -1   8      396.44      382.81     15.96 o
  17  -1   8      262.96      219.76     15.41 o
  19  -1   8       10.50        8.85     16.86 o
  21  -1   8      218.15      208.60     24.16 o
  23  -1   8      113.31      115.65     21.88 o
  25  -1   8      105.74      117.21     26.28 o
 -28   0   8       18.49       55.65     22.96 o
 -26   0   8       74.66       86.04     21.02 o
 -24   0   8      598.98      635.33     28.89 o
 -22   0   8        3.17        9.65     14.68 o
 -20   0   8      250.17      236.53     13.92 o
 -18   0   8      191.46      186.93     11.59 o
 -16   0   8     1753.01     1745.59     18.64 o
 -14   0   8     3695.26     3659.48     25.92 o
 -12   0   8      275.64      275.23      8.23 o
 -10   0   8     2092.66     1804.59     18.91 o
  -8   0   8     2109.58     1886.16     18.14 o
  -6   0   8     1799.69     1824.77     26.10 o
  -4   0   8      531.18      685.29     18.57 o
  -2   0   8     2236.85     2274.46     16.35 o
   0   0   8      150.89      127.24      6.24 o
   2   0   8     1991.81     1968.58     14.34 o
   4   0   8     8308.06     8798.31     49.65 o
   6   0   8      969.68     1073.08     13.77 o
   8   0   8      871.40      845.43     14.52 o
  10   0   8      336.48      304.25     13.17 o
  12   0   8     4707.58     4930.23     54.84 o
  14   0   8      246.67      177.18     14.24 o
  16   0   8     1861.93     1928.35     34.57 o
  18   0   8        1.54        5.68     16.35 o
  20   0   8      580.30      552.17     26.87 o
  22   0   8      546.67      500.67     24.04 o
  24   0   8       77.53       69.35     18.96 o
  26   0   8      120.65      140.38     24.34 o
 -29   1   8      263.99      297.73     28.62 o
 -27   1   8       27.52       36.32     16.71 o
 -25   1   8      126.87      157.95     21.46 o
 -23   1   8       48.30       52.89     15.06 o
 -21   1   8      312.01      272.67     17.13 o
 -19   1   8      962.49     1004.12     20.67 o
 -17   1   8      222.10      193.93     13.37 o
 -15   1   8      195.32      203.96     11.16 o
 -13   1   8      423.10      376.47     11.93 o
 -11   1   8       67.47       64.77     11.65 o
  -9   1   8     1938.40     1865.22     23.41 o
  -7   1   8      336.86      336.90     13.33 o
  -5   1   8     2877.13     3061.00     25.77 o
  -3   1   8      967.83     1033.70     16.38 o
  -1   1   8     1325.60     1332.59     12.37 o
   1   1   8     3735.64     3873.11     20.35 o
   3   1   8     1157.83     1139.55     11.80 o
   5   1   8     3872.76     4096.53     25.96 o
   7   1   8      517.56      490.29     16.37 o
   9   1   8      323.40      298.32     10.92 o
  11   1   8     1563.77     1417.41     31.85 o
  13   1   8      740.75      745.88     43.84 o
  15   1   8      370.10      359.80     25.59 o
  17   1   8      272.07      217.60     26.09 o
  19   1   8        8.82       20.09     23.08 o
  21   1   8      224.13      265.47     28.70 o
  23   1   8      126.04      126.91     29.56 o
  25   1   8      100.23       79.77     26.20 o
 -28   2   8       46.74       57.66     25.83 o
 -26   2   8      251.70      253.54     20.43 o
 -24   2   8      661.59      609.01     23.33 o
 -22   2   8       34.57       31.34     16.52 o
 -20   2   8      757.50      752.00     20.78 o
 -18   2   8       53.09       63.02     13.68 o
 -16   2   8      778.62      705.25     19.42 o
 -14   2   8     1669.91     1588.48     24.40 o
 -12   2   8      243.46      260.59     14.71 o
 -10   2   8     2582.58     2586.13     23.36 o
  -8   2   8     1461.80     1458.36     23.03 o
  -6   2   8      189.09      202.98     12.12 o
  -4   2   8     3172.02     3253.66     24.86 o
  -2   2   8      180.42      153.34      8.80 o
   0   2   8     2384.97     2456.95     17.84 o
   2   2   8     1863.00     1954.69     16.55 o
   4   2   8      526.44      525.14     13.38 o
   6   2   8     1065.62     1276.15     22.89 o
   8   2   8      134.33      137.21     19.70 o
  10   2   8      477.91      497.70     21.12 o
  12   2   8      182.07      187.27     19.70 o
  14   2   8       17.81       21.39     21.63 o
  16   2   8      293.97      310.45     27.30 o
  18   2   8      265.98      291.90     40.42 o
  20   2   8       61.60       86.40     27.85 o
  22   2   8      117.18      138.78     28.85 o
  24   2   8       41.40       61.25     28.59 o
  26   2   8      143.84      183.02     34.52 o
 -25   3   8       31.60       39.50     21.47 o
 -23   3   8       12.11        8.92     21.60 o
 -21   3   8       38.36       36.64     16.86 o
 -19   3   8      206.55      226.30     18.76 o
 -17   3   8       62.81       76.32     14.21 o
 -15   3   8      208.77      212.22     14.37 o
 -13   3   8       60.03       69.71     11.83 o
 -11   3   8      380.44      348.03     12.43 o
  -9   3   8      816.09      808.63     22.34 o
  -7   3   8       80.56       63.93      9.89 o
  -5   3   8      311.31      309.14     10.68 o
  -3   3   8      155.40      168.09     10.02 o
  -1   3   8      613.48      537.12     14.97 o
   1   3   8     1229.20     1168.43     19.39 o
   3   3   8      444.34      465.20     12.41 o
   5   3   8      546.19      508.99     13.70 o
   7   3   8     1627.65     1651.65     24.50 o
   9   3   8      228.42      201.89     15.16 o
  11   3   8      497.93      465.83     22.20 o
  13   3   8      166.23      182.72     21.24 o
  15   3   8      922.70      893.74     29.98 o
  17   3   8      194.68      202.71     24.96 o
  19   3   8       10.34       13.78     23.72 o
  21   3   8      409.84      453.04     41.96 o
  23   3   8        0.39        9.54     29.70 o
 -24   4   8      118.66      101.79     24.50 o
 -22   4   8        3.89        7.07     18.87 o
 -20   4   8      202.53      196.06     20.41 o
 -18   4   8       61.13       58.28     16.64 o
 -16   4   8      414.10      429.48     18.49 o
 -14   4   8      562.40      474.14     18.99 o
 -12   4   8       43.38       41.72     13.70 o
 -10   4   8      742.34      706.54     17.36 o
  -8   4   8       17.95       25.26     11.90 o
  -6   4   8      557.45      608.21     17.72 o
  -4   4   8     1207.89     1262.04     24.75 o
  -2   4   8       31.86       25.29     13.61 o
   0   4   8      309.91      280.69     13.00 o
   2   4   8      630.84      631.64     14.49 o
   4   4   8      543.63      472.48     14.29 o
   6   4   8      291.52      343.96     18.78 o
   8   4   8       87.86       88.92     16.07 o
  10   4   8      507.04      551.32     23.00 o
  12   4   8     1123.40     1083.81     35.02 o
  14   4   8       65.74       78.44     21.11 o
  16   4   8      376.07      374.38     27.18 o
  18   4   8      111.27      119.84     25.78 o
  20   4   8      215.88      205.78     27.30 o
  22   4   8      106.58      133.13     26.86 o
 -21   5   8      114.63      111.52     24.31 o
 -19   5   8       58.50       65.67     21.65 o
 -17   5   8       91.26       99.98     20.20 o
 -15   5   8      198.30      224.11     19.60 o
 -13   5   8        0.78       15.03     16.06 o
 -11   5   8      121.13      127.78     15.63 o
  -9   5   8      121.84      109.49     15.36 o
  -7   5   8       39.66       39.02     15.08 o
  -5   5   8      303.46      266.41     21.69 o
  -3   5   8       53.42       58.92     16.32 o
  -1   5   8      191.17      179.12     20.68 o
   1   5   8      795.26      774.98     22.84 o
   3   5   8       61.97       79.77     13.37 o
   5   5   8      921.61      884.25     20.85 o
   7   5   8      216.87      212.30     16.97 o
   9   5   8      143.32      137.31     20.48 o
  11   5   8      143.45      120.81     25.45 o
  13   5   8       48.66       64.88     26.40 o
  15   5   8      152.00      107.33     31.04 o
  17   5   8       95.14      116.39     33.60 o
 -16   6   8      271.33      267.72     35.94 o
 -14   6   8      291.15      325.73     26.25 o
 -12   6   8       38.48       78.32     23.24 o
 -10   6   8      524.51      493.70     25.09 o
  -8   6   8      120.47      103.40     21.46 o
  -6   6   8      172.81      167.58     22.91 o
  -4   6   8      261.19      237.73     25.24 o
  -2   6   8       63.43       31.79     26.52 o
   0   6   8      421.71      452.74     32.10 o
   2   6   8      235.53      241.99     30.35 o
   4   6   8       19.21       33.51     21.25 o
   6   6   8      337.28      417.81     24.75 o
   8   6   8       87.68      124.79     18.53 o
  10   6   8       96.25      118.70     18.97 o
  12   6   8      222.44      236.07     23.99 o
  -3   7   8      128.86      183.70     45.78 o
  -1   7   8      107.83      109.43     65.85 o
   1   7   8      166.76      218.78     37.29 o
 -14  -6   9      179.38      162.93     39.23 o
 -12  -6   9       17.39       31.96     33.95 o
 -10  -6   9      252.52      272.22     36.75 o
  -8  -6   9       84.42      105.75     32.13 o
  -6  -6   9       32.86       59.16     31.16 o
  -4  -6   9      118.40      116.22     24.57 o
  -2  -6   9       88.36      118.75     26.41 o
   0  -6   9      244.79      245.08     28.88 o
   2  -6   9      214.02      224.04     26.67 o
   4  -6   9       70.87       63.76     27.87 o
   6  -6   9      224.09      209.69     29.96 o
   8  -6   9      190.61      195.92     30.44 o
  10  -6   9       36.22       19.40     27.55 o
  12  -6   9      446.23      451.21     31.91 o
 -19  -5   9       60.69       31.53     22.16 o
 -17  -5   9      178.69      169.66     22.96 o
 -15  -5   9        4.34        7.39     19.82 o
 -13  -5   9      161.09      167.85     20.89 o
 -11  -5   9       13.44       27.15     21.92 o
  -9  -5   9      343.27      343.41     21.47 o
  -7  -5   9       92.84      100.63     21.72 o
  -5  -5   9      391.32      315.62     23.84 o
  -3  -5   9      261.62      271.11     18.93 o
  -1  -5   9      133.55      127.51     15.31 o
   1  -5   9      354.29      347.50     19.86 o
   3  -5   9        9.25        4.62     16.00 o
   5  -5   9      128.92      132.91     19.75 o
   7  -5   9       81.03       83.64     23.64 o
   9  -5   9        3.11       12.55     23.64 o
  11  -5   9      125.07      155.19     24.85 o
  13  -5   9       65.19       45.40     27.99 o
  15  -5   9       15.75       30.55     25.32 o
  17  -5   9      267.37      291.44     30.62 o
 -24  -4   9      228.97      272.93     27.38 o
 -22  -4   9       35.38       23.54     22.91 o
 -20  -4   9      206.13      237.98     22.01 o
 -18  -4   9      238.76      238.56     21.49 o
 -16  -4   9      152.05      155.83     19.07 o
 -14  -4   9      800.41      883.40     24.79 o
 -12  -4   9       57.10       62.69     14.19 o
 -10  -4   9      328.02      357.80     15.19 o
  -8  -4   9      584.94      591.25     17.91 o
  -6  -4   9      218.91      205.49     13.67 o
  -4  -4   9     1011.88     1072.04     17.83 o
  -2  -4   9      620.50      622.42     16.38 o
   0  -4   9       51.64       54.40     11.62 o
   2  -4   9     1629.95     1682.69     23.67 o
   4  -4   9      199.11      215.81     13.48 o
   6  -4   9     1577.16     1576.34     42.20 o
   8  -4   9      932.06     1027.97     27.12 o
  10  -4   9      588.11      528.81     28.85 o
  12  -4   9     1044.11     1060.06     43.26 o
  14  -4   9       24.53       21.80     23.70 o
  16  -4   9      367.49      358.94     32.17 o
  18  -4   9       85.55       48.86     25.39 o
  20  -4   9       26.21       36.35     25.86 o
 -25  -3   9        6.89       27.71     23.17 o
 -23  -3   9       84.25      100.89     23.96 o
 -21  -3   9       71.48       64.39     23.13 o
 -19  -3   9      359.81      348.87     21.29 o
 -17  -3   9      357.59      399.68     19.47 o
 -15  -3   9      148.79      155.10     14.26 o
 -13  -3   9      333.43      376.75     15.95 o
 -11  -3   9       89.83       85.38     11.93 o
  -9  -3   9      624.97      646.42     16.13 o
  -7  -3   9      124.40      145.79     11.46 o
  -5  -3   9       89.88       98.19     13.37 o
  -3  -3   9     2263.46     2366.50     32.03 o
  -1  -3   9      422.00      413.15     13.34 o
   1  -3   9      323.76      330.27     12.85 o
   3  -3   9      310.69      323.34     12.97 o
   5  -3   9      213.12      209.73     11.70 o
   7  -3   9      713.72      694.50     20.06 o
   9  -3   9      320.14      337.21     17.95 o
  11  -3   9       94.72      108.65     21.35 o
  13  -3   9      108.85      117.83     22.26 o
  15  -3   9      366.13      369.29     31.07 o
  17  -3   9      152.82      135.28     33.47 o
  19  -3   9       96.59      103.98     28.69 o
  21  -3   9      220.26      208.50     32.64 o
  23  -3   9       67.98      104.12     29.70 o
 -28  -2   9       43.02       61.74     31.81 o
 -26  -2   9      253.77      264.13     23.79 o
 -24  -2   9      633.16      651.62     27.66 o
 -22  -2   9        5.38       19.02     21.31 o
 -20  -2   9      344.13      387.33     24.67 o
 -18  -2   9       95.02       95.36     11.64 o
 -16  -2   9      525.13      500.33     14.95 o
 -14  -2   9     2283.91     2269.96     37.01 o
 -12  -2   9       13.36       24.63      8.94 o
 -10  -2   9      203.09      185.78     10.25 o
  -8  -2   9     1885.72     1967.32     25.22 o
  -6  -2   9      245.95      220.83      7.92 o
  -4  -2   9      588.04      572.75     12.28 o
  -2  -2   9      281.30      298.55     11.57 o
   0  -2   9      312.69      325.26     11.83 o
   2  -2   9     2124.05     2277.62     21.12 o
   4  -2   9     1155.47     1121.90     16.63 o
   6  -2   9       75.86       74.38      9.13 o
   8  -2   9      194.52      225.24     11.56 o
  10  -2   9      526.62      550.60     21.15 o
  12  -2   9     1205.50     1169.37     33.05 o
  14  -2   9     1394.93     1441.11     35.16 o
  16  -2   9      530.98      516.29     27.29 o
  18  -2   9      578.22      507.25     28.82 o
  20  -2   9        6.55        2.18     22.42 o
  22  -2   9      153.62      138.78     24.81 o
  24  -2   9      118.62      118.16     33.35 o
 -29  -1   9      233.69      209.51     28.14 o
 -27  -1   9       32.01       32.06     19.85 o
 -25  -1   9       26.35       24.26     17.09 o
 -23  -1   9      189.53      224.35     20.21 o
 -21  -1   9       54.93       56.07     17.10 o
 -19  -1   9      507.50      510.67     17.47 o
 -17  -1   9      260.39      240.89     12.80 o
 -15  -1   9       87.58       76.42      9.35 o
 -13  -1   9      754.01      819.34     13.97 o
 -11  -1   9       68.86       50.93      8.25 o
  -9  -1   9      645.81      726.66     13.50 o
  -7  -1   9      799.67      960.79     15.40 o
  -5  -1   9      593.55      563.71     15.45 o
  -3  -1   9     2144.27     2177.51     18.73 o
  -1  -1   9      383.64      396.38      9.45 o
   1  -1   9     1884.44     1963.27     15.57 o
   3  -1   9     2364.40     2673.01     20.52 o
   5  -1   9      392.91      392.03     13.12 o
   7  -1   9      618.99      585.28     24.84 o
   9  -1   9       50.70       41.72     10.49 o
  11  -1   9        4.37       13.92     10.51 o
  13  -1   9       68.06       54.54     11.80 o
  15  -1   9       10.60       13.32     11.89 o
  17  -1   9      249.69      222.18     17.02 o
  19  -1   9        1.70       -4.53     15.07 o
  21  -1   9      249.72      235.38     28.68 o
  23  -1   9      117.11      100.77     28.29 o
  25  -1   9       32.88       31.11     34.16 o
 -28   0   9       78.85       76.74     22.97 o
 -26   0   9       20.54       30.54     24.73 o
 -24   0   9      612.84      573.88     24.60 o
 -22   0   9        1.46       10.36     14.38 o
 -20   0   9      376.88      385.73     19.26 o
 -18   0   9     1534.98     1485.92     23.61 o
 -16   0   9      491.61      458.80     13.37 o
 -14   0   9     2389.45     2380.75     28.21 o
 -12   0   9      336.92      307.19      9.24 o
 -10   0   9      385.77      367.33     10.73 o
  -8   0   9      171.42      187.00      8.71 o
  -6   0   9      272.71      256.43      9.20 o
  -4   0   9     1114.54     1015.03     21.43 o
  -2   0   9     2758.74     2938.82     43.12 o
   0   0   9       39.80       16.31      5.68 o
   2   0   9     1610.31     1681.66     17.78 o
   4   0   9     1858.69     1775.69     16.31 o
   6   0   9     4481.63     4636.61     40.50 o
   8   0   9       84.81       98.01      9.93 o
  10   0   9      359.40      347.20     12.88 o
  12   0   9     1995.23     2042.93     30.88 o
  14   0   9       11.27        8.38     12.48 o
  16   0   9      292.71      287.27     21.62 o
  18   0   9        0.47        9.87     19.43 o
  20   0   9       35.25       43.53     20.32 o
  22   0   9       87.45      107.55     22.81 o
  24   0   9        1.07       12.99     24.92 o
  26   0   9        0.55        1.54     27.36 o
 -29   1   9      238.85      223.71     28.06 o
 -27   1   9       29.07       26.50     18.43 o
 -25   1   9       19.37       25.05     18.15 o
 -23   1   9      182.67      199.73     17.47 o
 -21   1   9       62.19       68.70     14.64 o
 -19   1   9      466.23      461.84     16.96 o
 -17   1   9      264.09      269.35     15.62 o
 -15   1   9       71.58       66.88     10.54 o
 -13   1   9      727.97      802.98     15.34 o
 -11   1   9       70.06       52.47     11.27 o
  -9   1   9      634.11      701.16     15.47 o
  -7   1   9      784.59      974.28     23.53 o
  -5   1   9      641.98      612.31     15.28 o
  -3   1   9     2129.33     2188.84     29.50 o
  -1   1   9      384.02      355.15      8.10 o
   1   1   9     1781.69     1870.48     15.04 o
   3   1   9     2222.50     2427.99     17.78 o
   5   1   9      405.49      409.09     10.16 o
   7   1   9      581.47      592.01     10.93 o
   9   1   9       54.66       53.38     15.05 o
  11   1   9        3.56       24.17     18.95 o
  13   1   9       67.47       60.02     20.32 o
  15   1   9        6.50       14.72     21.55 o
  17   1   9      257.97      273.73     38.36 o
  19   1   9        0.85       19.75     25.24 o
  21   1   9      273.51      297.47     31.63 o
  23   1   9      128.48      124.17     28.52 o
  25   1   9       33.73       45.74     24.20 o
 -28   2   9       45.52       51.44     25.77 o
 -26   2   9      251.65      258.89     22.45 o
 -24   2   9      616.86      606.96     23.65 o
 -22   2   9        5.01       11.72     15.08 o
 -20   2   9      345.31      338.79     17.56 o
 -18   2   9       84.57       74.19     14.61 o
 -16   2   9      521.44      493.10     18.20 o
 -14   2   9     2216.48     2195.09     31.92 o
 -12   2   9       10.15       18.04     12.81 o
 -10   2   9      197.63      186.19     12.87 o
  -8   2   9     1798.24     1803.84     24.15 o
  -6   2   9      250.39      217.93     13.66 o
  -4   2   9      561.98      552.75     15.54 o
  -2   2   9      247.98      234.05      9.93 o
   0   2   9      361.01      366.16      7.93 o
   2   2   9     2100.24     2260.17     16.67 o
   4   2   9     1150.29     1091.97     13.33 o
   6   2   9       79.70       72.88     13.04 o
   8   2   9      189.98      224.45     20.42 o
  10   2   9      568.36      531.46     25.57 o
  12   2   9     1184.71     1090.46     33.22 o
  14   2   9     1383.03     1471.01     65.17 o
  16   2   9      543.96      520.45     31.21 o
  18   2   9      561.04      495.14     33.07 o
  20   2   9        8.57       23.82     28.22 o
  22   2   9      154.68      152.65     30.29 o
  24   2   9      113.32      114.55     32.21 o
 -25   3   9       10.60       22.91     23.08 o
 -23   3   9       89.62       99.24     20.03 o
 -21   3   9       64.61       89.17     18.27 o
 -19   3   9      341.52      339.66     20.36 o
 -17   3   9      351.47      413.93     21.33 o
 -15   3   9      182.08      176.56     14.44 o
 -13   3   9      303.53      354.58     14.79 o
 -11   3   9       91.29       99.32     11.74 o
  -9   3   9      626.53      634.86     15.89 o
  -7   3   9      102.90      114.44     12.19 o
  -5   3   9       78.65       84.31     12.30 o
  -3   3   9     2155.91     2259.79     24.60 o
  -1   3   9      420.99      422.11     18.83 o
   1   3   9      299.02      331.91     20.24 o
   3   3   9      324.65      350.91     12.28 o
   5   3   9      225.40      206.52     13.32 o
   7   3   9      680.30      652.53     18.97 o
   9   3   9      309.96      292.66     16.80 o
  11   3   9      123.09      129.53     16.60 o
  13   3   9      111.74      107.33     20.69 o
  15   3   9      384.53      394.02     26.08 o
  17   3   9      146.11      118.22     25.47 o
  19   3   9       92.95       79.46     28.59 o
  21   3   9      219.35      193.35     31.46 o
  23   3   9       62.46       88.95     33.50 o
 -24   4   9      213.46      285.16     26.67 o
 -22   4   9       34.97       37.54     19.05 o
 -20   4   9      208.61      213.13     19.73 o
 -18   4   9      218.99      205.31     19.39 o
 -16   4   9      145.82      153.38     19.75 o
 -14   4   9      763.21      851.52     22.48 o
 -12   4   9       53.37       71.67     14.49 o
 -10   4   9      323.77      359.79     15.54 o
  -8   4   9      567.59      529.99     16.65 o
  -6   4   9      223.23      201.05     14.65 o
  -4   4   9     1004.06     1064.15     39.13 o
  -2   4   9      603.26      617.93     26.12 o
   0   4   9       60.97       66.68     12.24 o
   2   4   9     1584.94     1609.46     22.22 o
   4   4   9      195.09      201.13     12.68 o
   6   4   9     1545.76     1528.32     24.51 o
   8   4   9      950.09      958.66     27.93 o
  10   4   9      582.08      502.60     23.29 o
  12   4   9     1027.67     1008.55     29.57 o
  14   4   9       25.53       29.83     19.63 o
  16   4   9      362.89      334.95     25.15 o
  18   4   9      103.48       84.92     25.71 o
  20   4   9       28.63       31.08     24.54 o
 -19   5   9       56.10       51.07     22.04 o
 -17   5   9      175.05      137.74     21.16 o
 -15   5   9        9.32       25.30     17.92 o
 -13   5   9      157.45      197.87     19.58 o
 -11   5   9       11.89       43.35     15.18 o
  -9   5   9      318.68      331.49     18.27 o
  -7   5   9       99.57       99.96     16.10 o
  -5   5   9      395.80      326.14     24.16 o
  -3   5   9      254.15      234.38     18.61 o
  -1   5   9      133.06      179.47     21.35 o
   1   5   9      341.06      366.56     23.74 o
   3   5   9       15.33       20.39     15.60 o
   5   5   9      125.44      154.72     15.33 o
   7   5   9       74.23       89.96     15.98 o
   9   5   9        2.54        8.58     17.37 o
  11   5   9      134.81      152.44     23.82 o
  13   5   9       80.53       76.02     29.82 o
  15   5   9       17.47       24.17     27.64 o
  17   5   9      273.60      289.71     32.51 o
 -14   6   9      167.84      178.18     23.19 o
 -12   6   9       22.48       38.55     20.66 o
 -10   6   9      265.18      305.06     23.92 o
  -8   6   9       91.12      108.33     22.51 o
  -6   6   9       32.45       59.56     23.29 o
  -4   6   9      116.58      120.17     29.31 o
  -2   6   9      103.56      116.76     49.78 o
   0   6   9      255.29      322.22     37.68 o
   2   6   9      207.26      244.26     31.75 o
   4   6   9       70.61       71.33     21.79 o
   6   6   9      240.76      241.23     28.62 o
   8   6   9      197.80      195.14     21.56 o
  10   6   9       34.11       23.83     18.90 o
  12   6   9      439.48      465.35     23.76 o
 -14  -6  10       34.97       42.78     33.04 o
 -12  -6  10       95.67       80.76     42.18 o
 -10  -6  10       66.29       75.47     36.07 o
  -8  -6  10       32.54       20.49     30.32 o
  -6  -6  10       48.27       78.83     32.38 o
  -4  -6  10      137.19      167.18     32.91 o
  -2  -6  10      242.75      254.12     28.66 o
   0  -6  10       59.43       74.72     27.73 o
   2  -6  10      363.72      402.99     33.97 o
   4  -6  10      173.16      164.44     28.50 o
   6  -6  10      192.61      194.65     27.83 o
   8  -6  10      198.51      200.63     28.42 o
  10  -6  10       28.29       36.16     24.79 o
 -19  -5  10       39.29       56.49     23.31 o
 -17  -5  10      288.05      313.80     25.95 o
 -15  -5  10        3.45        1.94     20.01 o
 -13  -5  10      199.31      212.12     26.37 o
 -11  -5  10       25.15       25.43     18.27 o
  -9  -5  10      116.33       93.09     24.32 o
  -7  -5  10       86.43      103.23     23.33 o
  -5  -5  10       33.50       34.35     18.26 o
  -3  -5  10      174.45      174.32     16.97 o
  -1  -5  10       55.03       62.59     15.05 o
   1  -5  10        5.21        6.56     17.48 o
   3  -5  10       20.44       32.99     16.62 o
   5  -5  10        0.59       11.40     17.45 o
   7  -5  10       62.12       87.18     24.54 o
   9  -5  10       55.20       79.71     31.91 o
  11  -5  10       60.05       71.41     30.49 o
  13  -5  10      156.01      181.93     27.39 o
  15  -5  10       37.06       46.86     28.91 o
  17  -5  10      294.37      336.81     33.91 o
 -22  -4  10       75.43       94.26     24.05 o
 -20  -4  10      193.81      183.43     21.74 o
 -18  -4  10      198.04      243.04     21.68 o
 -16  -4  10      149.65      160.11     19.62 o
 -14  -4  10      434.81      467.90     21.54 o
 -12  -4  10       26.24       23.43     13.65 o
 -10  -4  10       71.17       81.00     14.55 o
  -8  -4  10      630.99      565.91     18.06 o
  -6  -4  10       28.24       17.03     11.98 o
  -4  -4  10      189.61      159.92     11.83 o
  -2  -4  10      151.65      105.77     12.97 o
   0  -4  10      252.19      217.51     14.62 o
   2  -4  10     1389.28     1375.33     23.02 o
   4  -4  10       22.73       25.44     13.66 o
   6  -4  10      625.13      525.16     22.77 o
   8  -4  10      375.87      378.02     21.61 o
  10  -4  10       44.08       44.63     23.92 o
  12  -4  10      282.13      276.29     27.71 o
  14  -4  10       61.31       71.04     25.58 o
  16  -4  10      132.27      120.62     26.03 o
  18  -4  10      121.32      147.77     27.60 o
  20  -4  10      121.04      134.00     27.44 o
 -25  -3  10       16.66       30.36     23.94 o
 -23  -3  10      140.10      148.10     25.42 o
 -21  -3  10      130.63       93.53     23.19 o
 -19  -3  10      417.76      351.18     23.23 o
 -17  -3  10      508.62      461.24     18.61 o
 -15  -3  10       38.44       26.05     13.15 o
 -13  -3  10      706.80      618.44     18.23 o
 -11  -3  10      462.53      431.63     16.00 o
  -9  -3  10     1359.76     1404.70     23.93 o
  -7  -3  10      389.84      427.71     19.94 o
  -5  -3  10      176.02      201.80     14.97 o
  -3  -3  10     2543.20     2666.36     48.00 o
  -1  -3  10       47.57       44.64     10.95 o
   1  -3  10      204.72      182.40     12.34 o
   3  -3  10       86.27       75.41     11.07 o
   5  -3  10      550.75      543.10     15.03 o
   7  -3  10      499.39      489.82     18.24 o
   9  -3  10      407.15      429.63     21.80 o
  11  -3  10      118.01      111.28     23.56 o
  13  -3  10       21.92       45.54     21.45 o
  15  -3  10        5.25       25.91     23.00 o
  17  -3  10      214.67      187.77     31.13 o
  19  -3  10      158.72      208.85     34.43 o
  21  -3  10      140.13      166.50     33.71 o
  23  -3  10      112.42      109.00     31.44 o
 -26  -2  10       98.88      134.05     21.40 o
 -24  -2  10      278.66      305.39     23.51 o
 -22  -2  10       57.69       56.32     20.34 o
 -20  -2  10       46.74       63.18     20.41 o
 -18  -2  10      158.59      153.87     14.66 o
 -16  -2  10       73.79       83.73     12.41 o
 -14  -2  10     1049.17     1057.09     19.25 o
 -12  -2  10      589.40      604.76     14.93 o
 -10  -2  10       45.22       27.29     10.65 o
  -8  -2  10     1335.64     1237.90     21.93 o
  -6  -2  10       37.18       43.85     12.22 o
  -4  -2  10      549.22      480.39     12.61 o
  -2  -2  10     1467.56     1467.55     19.67 o
   0  -2  10      174.62      209.80     11.82 o
   2  -2  10     4904.01     4913.41     41.20 o
   4  -2  10     1570.16     1568.25     20.26 o
   6  -2  10      119.79      109.13     10.06 o
   8  -2  10     2706.60     2646.38     25.55 o
  10  -2  10       50.43       44.80     15.41 o
  12  -2  10     3684.73     3508.85     68.16 o
  14  -2  10      613.52      573.56     33.49 o
  16  -2  10      284.53      259.81     25.27 o
  18  -2  10      234.91      254.00     29.66 o
  20  -2  10        8.16       -2.02     23.33 o
  22  -2  10      176.71      198.31     25.86 o
  24  -2  10       43.48       16.92     29.93 o
 -27  -1  10      150.01      170.60     22.68 o
 -25  -1  10       27.32       35.91     19.34 o
 -23  -1  10      367.35      333.67     21.84 o
 -21  -1  10        2.20       20.87     18.09 o
 -19  -1  10      393.29      368.26     17.94 o
 -17  -1  10      585.06      589.68     15.56 o
 -15  -1  10       38.80       36.23      9.26 o
 -13  -1  10     1469.14     1412.68     17.38 o
 -11  -1  10      126.21      112.51      9.45 o
  -9  -1  10      977.33      916.10     17.09 o
  -7  -1  10     1162.46     1130.15     27.02 o
  -5  -1  10      143.21      112.55     12.30 o
  -3  -1  10     2034.00     2116.74     19.52 o
  -1  -1  10     1472.72     1436.76     17.71 o
   1  -1  10      704.86      671.46     10.95 o
   3  -1  10      249.73      189.41      9.58 o
   5  -1  10      701.69      768.43     14.79 o
   7  -1  10      911.16      870.91     19.45 o
   9  -1  10     1182.22     1208.67     21.89 o
  11  -1  10      146.18      125.23     12.72 o
  13  -1  10      316.53      327.29     14.56 o
  15  -1  10       53.19       50.49     12.46 o
  17  -1  10      596.67      512.43     20.39 o
  19  -1  10      170.49      173.96     28.22 o
  21  -1  10      115.41       88.30     27.80 o
  23  -1  10      176.42      139.36     31.51 o
  25  -1  10       16.12       23.36     38.27 o
 -28   0  10      150.80      176.81     24.19 o
 -26   0  10      148.55      168.93     23.92 o
 -24   0  10      625.18      669.08     25.07 o
 -22   0  10       48.33       49.53     16.16 o
 -20   0  10      141.18      116.03     15.57 o
 -18   0  10     1318.12     1283.24     22.74 o
 -16   0  10      157.45      119.90     12.35 o
 -14   0  10      201.86      205.37     11.24 o
 -12   0  10      532.73      506.60     10.71 o
 -10   0  10      800.97      824.89     14.43 o
  -8   0  10     5686.92     5803.13    100.73 o
  -6   0  10      285.74      268.19     14.33 o
  -4   0  10     4806.29     4941.29     46.11 o
  -2   0  10     1380.06     1366.03     18.24 o
   0   0  10      525.04      618.88      9.85 o
   2   0  10     4861.45     5353.74     33.69 o
   4   0  10      189.71      165.64      8.10 o
   6   0  10     1798.93     1995.52     17.04 o
   8   0  10      388.60      340.59     12.33 o
  10   0  10      400.69      320.40     13.33 o
  12   0  10      743.46      604.87     16.33 o
  14   0  10      245.01      190.97     20.46 o
  16   0  10       92.09       94.69     20.26 o
  18   0  10      386.48      375.26     24.05 o
  20   0  10      487.42      445.47     25.76 o
  22   0  10        0.99       11.02     25.57 o
  24   0  10      291.52      296.51     26.64 o
 -27   1  10      143.91      177.34     20.98 o
 -25   1  10       23.30       34.60     19.59 o
 -23   1  10      362.28      328.79     21.04 o
 -21   1  10        3.03       13.52     15.03 o
 -19   1  10      379.60      361.02     18.30 o
 -17   1  10      610.76      621.77     19.04 o
 -15   1  10       36.43       33.75     10.26 o
 -13   1  10     1448.00     1344.46     19.65 o
 -11   1  10      122.34      109.49     12.36 o
  -9   1  10      981.32      917.97     19.52 o
  -7   1  10     1177.31     1175.84     32.95 o
  -5   1  10      136.37      114.11     12.46 o
  -3   1  10     1881.47     1974.82     23.14 o
  -1   1  10     1443.62     1419.78     13.61 o
   1   1  10      630.15      585.07     10.43 o
   3   1  10      235.54      180.95      8.99 o
   5   1  10      700.09      799.85     12.94 o
   7   1  10      899.25      868.88     21.48 o
   9   1  10     1208.28     1261.25     22.90 o
  11   1  10      119.95      123.27     17.37 o
  13   1  10      306.60      313.86     21.03 o
  15   1  10       53.80       54.74     18.99 o
  17   1  10      635.10      600.08     26.40 o
  19   1  10      166.15      154.65     21.75 o
  21   1  10      112.92      112.43     25.64 o
  23   1  10      180.45      145.05     24.72 o
  25   1  10       15.22       22.54     25.46 o
 -26   2  10       99.58      135.57     22.01 o
 -24   2  10      273.65      319.80     22.97 o
 -22   2  10       65.76       63.29     15.42 o
 -20   2  10       47.96       72.97     15.59 o
 -18   2  10      148.37      131.77     16.13 o
 -16   2  10       78.82       87.04     14.94 o
 -14   2  10     1023.37     1046.26     21.33 o
 -12   2  10      564.43      581.11     18.45 o
 -10   2  10       39.40       26.75     12.56 o
  -8   2  10     1276.15     1203.66     31.42 o
  -6   2  10       47.23       70.11     14.52 o
  -4   2  10      512.43      478.67     18.71 o
  -2   2  10     1506.54     1513.34     19.59 o
   0   2  10      165.78      219.09      7.66 o
   2   2  10     4830.05     4860.89     24.72 o
   4   2  10     1581.87     1573.98     17.21 o
   6   2  10      118.59      117.20     10.92 o
   8   2  10     2681.00     2696.09     32.31 o
  10   2  10       50.23       37.82     19.84 o
  12   2  10     3640.51     3494.60     51.33 o
  14   2  10      622.85      569.72     29.39 o
  16   2  10      282.07      278.45     34.91 o
  18   2  10      221.80      261.46     29.36 o
  20   2  10        8.50       12.72     28.84 o
  22   2  10      181.52      210.59     32.18 o
  24   2  10       38.67       51.18     32.58 o
 -25   3  10       21.82       13.69     23.41 o
 -23   3  10      143.53      141.19     20.68 o
 -21   3  10      134.13      131.69     18.87 o
 -19   3  10      414.12      406.99     21.23 o
 -17   3  10      505.80      470.46     22.90 o
 -15   3  10       41.30       28.84     13.50 o
 -13   3  10      717.40      635.23     18.96 o
 -11   3  10      482.76      483.30     15.17 o
  -9   3  10     1311.10     1340.78     23.38 o
  -7   3  10      381.87      433.51     25.23 o
  -5   3  10      163.90      207.56     22.40 o
  -3   3  10     2541.26     2638.89     28.77 o
  -1   3  10       40.99       31.93     10.08 o
   1   3  10      226.42      196.04     13.95 o
   3   3  10      109.99      119.69     13.41 o
   5   3  10      555.90      529.58     16.53 o
   7   3  10      431.88      400.57     16.24 o
   9   3  10      368.80      366.32     20.28 o
  11   3  10      134.59      148.35     18.34 o
  13   3  10       11.74        8.38     22.35 o
  15   3  10        4.84        0.48     23.07 o
  17   3  10      187.72      165.31     28.69 o
  19   3  10      155.54      166.83     29.45 o
  21   3  10      135.90      113.10     29.77 o
  23   3  10      112.66      140.22     34.26 o
 -22   4  10       75.84       85.18     19.55 o
 -20   4  10      194.85      188.10     20.43 o
 -18   4  10      192.13      207.89     18.37 o
 -16   4  10      157.77      155.03     19.37 o
 -14   4  10      435.13      462.20     20.13 o
 -12   4  10       21.64       15.96     13.50 o
 -10   4  10       75.34       82.91     14.38 o
  -8   4  10      614.06      546.92     17.44 o
  -6   4  10       29.81       34.19     17.04 o
  -4   4  10      183.50      156.73     20.52 o
  -2   4  10      171.33      129.99     20.36 o
   0   4  10      250.67      239.08     17.18 o
   2   4  10     1353.65     1312.14     23.24 o
   4   4  10       18.78       19.79     13.26 o
   6   4  10      614.53      560.64     21.02 o
   8   4  10      402.43      393.45     18.00 o
  10   4  10       44.03       34.95     18.03 o
  12   4  10      259.08      246.52     22.90 o
  14   4  10       56.84       55.31     20.42 o
  16   4  10      137.06      132.79     29.20 o
  18   4  10      130.27      164.94     27.17 o
  20   4  10      118.33      122.58     30.85 o
 -19   5  10       38.91       31.36     23.03 o
 -17   5  10      289.31      309.61     23.93 o
 -15   5  10        5.48       23.00     20.05 o
 -13   5  10      182.61      206.80     20.05 o
 -11   5  10       24.12       41.47     16.26 o
  -9   5  10      110.36      123.78     15.68 o
  -7   5  10       92.55      118.62     19.77 o
  -5   5  10       32.45       39.69     17.57 o
  -3   5  10      138.46      126.63     18.27 o
  -1   5  10       56.89       77.56     21.85 o
   1   5  10        1.32       22.51     20.17 o
   3   5  10       29.40       48.01     21.00 o
   5   5  10        0.59       -2.06     20.74 o
   7   5  10       71.85       97.80     17.09 o
   9   5  10       53.15       65.48     17.79 o
  11   5  10       62.43       68.20     20.79 o
  13   5  10      179.98      196.14     25.64 o
  15   5  10       36.26       50.20     29.17 o
  17   5  10      297.88      310.34     46.13 o
 -14   6  10       35.42       61.12     21.82 o
 -12   6  10      104.03      107.40     26.01 o
 -10   6  10       72.95       89.22     23.07 o
  -8   6  10       28.33       36.81     21.61 o
  -6   6  10       49.37       68.27     24.78 o
  -4   6  10      156.21      136.94     37.54 o
  -2   6  10      246.83      258.39     33.68 o
   0   6  10       62.55       84.59     27.67 o
   2   6  10      354.80      313.61     36.24 o
   4   6  10      169.60      196.96     25.22 o
   6   6  10      197.09      195.16     25.45 o
   8   6  10      188.91      179.72     25.20 o
  10   6  10       27.92       42.94     23.49 o
 -12  -6  11      221.74      213.13     37.28 o
 -10  -6  11       40.20       30.60     33.37 o
  -8  -6  11      160.04      170.06     33.94 o
  -6  -6  11      284.48      254.52     35.67 o
  -4  -6  11      117.45      120.09     29.48 o
  -2  -6  11      384.60      391.97     40.65 o
   0  -6  11       35.91       53.04     27.22 o
   2  -6  11      281.92      260.92     28.23 o
   4  -6  11      209.40      240.12     30.95 o
   6  -6  11       81.75      106.10     28.09 o
   8  -6  11      160.01      165.11     30.63 o
  10  -6  11        7.48        9.18     26.13 o
 -19  -5  11       45.95       66.81     23.48 o
 -17  -5  11      361.42      391.69     27.65 o
 -15  -5  11       32.83       34.20     21.21 o
 -13  -5  11      287.51      332.96     29.55 o
 -11  -5  11      390.29      400.65     24.30 o
  -9  -5  11        3.55       -0.05     23.13 o
  -7  -5  11      299.88      310.40     23.14 o
  -5  -5  11      227.14      188.11     21.51 o
  -3  -5  11      144.17      170.78     17.06 o
  -1  -5  11      581.46      596.96     20.95 o
   1  -5  11      129.64      138.78     18.99 o
   3  -5  11      139.88       97.35     18.78 o
   5  -5  11      153.44      147.76     21.29 o
   7  -5  11       73.22      102.65     30.94 o
   9  -5  11      200.62      209.47     36.92 o
  11  -5  11       15.68       17.49     31.39 o
  13  -5  11       58.30       76.38     36.89 o
  15  -5  11       80.71      101.57     30.57 o
 -22  -4  11       77.80       96.20     24.38 o
 -20  -4  11       12.77       22.94     19.23 o
 -18  -4  11       47.45       33.12     19.22 o
 -16  -4  11       56.60       59.46     18.67 o
 -14  -4  11       43.92       39.69     17.01 o
 -12  -4  11      156.84      175.20     16.02 o
 -10  -4  11       37.13       46.47     14.47 o
  -8  -4  11      366.30      328.95     17.05 o
  -6  -4  11      135.22      108.60     13.66 o
  -4  -4  11       20.06       18.01     11.42 o
  -2  -4  11      240.62      235.21     14.10 o
   0  -4  11      132.56      110.87     14.27 o
   2  -4  11      553.34      548.05     20.57 o
   4  -4  11      436.96      394.02     18.36 o
   6  -4  11        8.68       12.23     17.11 o
   8  -4  11       97.00       97.04     19.83 o
  10  -4  11      152.56      143.49     26.42 o
  12  -4  11      218.93      237.88     27.42 o
  14  -4  11      176.29      175.50     26.27 o
  16  -4  11       24.19       50.79     26.48 o
  18  -4  11      174.04      187.68     30.79 o
 -25  -3  11       32.54       44.56     23.00 o
 -23  -3  11      128.84      134.29     25.69 o
 -21  -3  11      168.58      181.01     25.73 o
 -19  -3  11      268.92      251.04     27.88 o
 -17  -3  11      377.80      335.75     19.41 o
 -15  -3  11      111.30      109.90     14.43 o
 -13  -3  11      789.81      697.81     19.17 o
 -11  -3  11      177.65      180.16     15.21 o
  -9  -3  11       90.57      105.78     13.26 o
  -7  -3  11      572.98      669.77     23.01 o
  -5  -3  11      451.09      475.70     20.31 o
  -3  -3  11      490.54      545.09     15.90 o
  -1  -3  11       72.92       70.94     11.74 o
   1  -3  11      399.60      369.84     14.85 o
   3  -3  11      237.17      255.08     14.19 o
   5  -3  11      108.16      101.64     12.20 o
   7  -3  11      378.74      384.69     19.31 o
   9  -3  11      365.68      389.78     20.56 o
  11  -3  11      102.05      110.86     21.80 o
  13  -3  11      104.28      108.40     23.48 o
  15  -3  11      281.71      261.39     34.78 o
  17  -3  11      240.34      276.66     28.56 o
  19  -3  11      100.32       51.39     23.60 o
  21  -3  11       12.32       35.25     30.79 o
 -26  -2  11       11.31        8.42     19.97 o
 -24  -2  11       57.27       28.59     20.90 o
 -22  -2  11       89.05      109.96     22.22 o
 -20  -2  11        0.64        7.42     15.99 o
 -18  -2  11      206.51      186.94     18.04 o
 -16  -2  11       37.09       40.92     11.98 o
 -14  -2  11      223.26      206.83     12.78 o
 -12  -2  11      315.55      297.42     12.92 o
 -10  -2  11       40.67       38.43     11.19 o
  -8  -2  11      775.29      743.74     24.44 o
  -6  -2  11      148.83      105.03     13.56 o
  -4  -2  11      480.69      560.80     13.92 o
  -2  -2  11     2287.50     2283.96     26.79 o
   0  -2  11        1.58       11.67     10.82 o
   2  -2  11     3246.67     3202.33     31.92 o
   4  -2  11      886.33      920.06     16.92 o
   6  -2  11     1038.77     1062.59     16.33 o
   8  -2  11     1413.93     1376.64     20.53 o
  10  -2  11      241.91      213.78     16.68 o
  12  -2  11      550.93      530.58     24.08 o
  14  -2  11      398.15      403.45     30.68 o
  16  -2  11        7.03        8.97     26.28 o
  18  -2  11       90.79       69.09     26.39 o
  20  -2  11      122.23      105.90     24.34 o
  22  -2  11       56.67       36.03     54.52 o
  24  -2  11      143.60      203.95     39.54 o
 -27  -1  11      273.02      295.08     25.08 o
 -25  -1  11       94.79      149.61     20.58 o
 -23  -1  11      367.59      365.01     21.97 o
 -21  -1  11       30.68       34.76     17.80 o
 -19  -1  11      224.80      221.41     15.32 o
 -17  -1  11     1163.00     1113.41     24.07 o
 -15  -1  11       78.33       60.16     13.47 o
 -13  -1  11     1211.30     1162.95     16.57 o
 -11  -1  11      150.59      125.11      9.92 o
  -9  -1  11      388.09      317.85     13.14 o
  -7  -1  11      318.32      327.25     12.64 o
  -5  -1  11      740.24      795.89     19.21 o
  -3  -1  11     1659.54     1595.49     18.32 o
  -1  -1  11     1553.70     1602.49     19.54 o
   1  -1  11      272.21      258.56      9.01 o
   3  -1  11     1358.34     1397.64     17.41 o
   5  -1  11      507.68      489.86     12.94 o
   7  -1  11     1355.39     1327.20     26.39 o
   9  -1  11      446.45      476.42     19.84 o
  11  -1  11      524.33      531.31     18.38 o
  13  -1  11      698.24      724.07     19.38 o
  15  -1  11      400.91      412.08     17.56 o
  17  -1  11      509.54      477.09     28.14 o
  19  -1  11      299.44      280.22     36.77 o
  21  -1  11       64.10       82.53     32.98 o
  23  -1  11      196.64      226.66     38.00 o
 -28   0  11      121.55      100.19     23.84 o
 -26   0  11      170.75      201.94     25.85 o
 -24   0  11      166.71      154.85     19.42 o
 -22   0  11      150.70      155.64     18.19 o
 -20   0  11        2.02        8.20     14.18 o
 -18   0  11       21.51       23.66     13.21 o
 -16   0  11       57.61       66.83     12.04 o
 -14   0  11        6.48       14.44     11.47 o
 -12   0  11      716.84      716.53     17.99 o
 -10   0  11      225.93      243.98     10.50 o
  -8   0  11     1741.00     1722.22     31.58 o
  -6   0  11     2715.97     2632.45     32.48 o
  -4   0  11      251.03      282.84     16.89 o
  -2   0  11     1251.06     1116.85     15.28 o
   0   0  11      321.39      331.93      8.75 o
   2   0  11     8117.81     8231.13     59.25 o
   4   0  11      883.59      856.02     13.35 o
   6   0  11      234.24      204.69      8.88 o
   8   0  11     1370.99     1465.53     17.84 o
  10   0  11      298.37      299.18     13.41 o
  12   0  11     1204.70     1178.87     24.46 o
  14   0  11      726.81      841.24     23.69 o
  16   0  11        0.88        0.54     18.06 o
  18   0  11      899.44      950.43     26.84 o
  20   0  11      564.85      627.84     30.29 o
  22   0  11       70.35       39.08     23.57 o
  24   0  11      260.43      279.94     33.09 o
 -27   1  11      269.09      243.60     23.85 o
 -25   1  11       94.93      163.60     21.74 o
 -23   1  11      375.38      349.42     23.21 o
 -21   1  11       37.22       42.33     15.90 o
 -19   1  11      214.31      215.80     17.36 o
 -17   1  11     1164.57     1151.10     26.71 o
 -15   1  11       80.37       76.01     11.07 o
 -13   1  11     1180.68     1118.31     21.22 o
 -11   1  11      178.38      193.49     14.42 o
  -9   1  11      361.36      305.15     19.40 o
  -7   1  11      367.31      370.47     20.02 o
  -5   1  11      766.37      872.02     19.11 o
  -3   1  11     1613.37     1528.08     22.62 o
  -1   1  11     1648.02     1711.89     32.26 o
   1   1  11      295.78      240.58     10.49 o
   3   1  11     1503.48     1548.77     17.16 o
   5   1  11      523.57      510.31     12.06 o
   7   1  11     1388.68     1393.62     17.38 o
   9   1  11      469.36      511.67     18.29 o
  11   1  11      539.67      537.18     19.97 o
  13   1  11      699.40      719.88     22.66 o
  15   1  11      378.25      365.09     23.45 o
  17   1  11      523.34      513.69     26.68 o
  19   1  11      279.10      242.28     23.83 o
  21   1  11       63.96      104.49     24.86 o
  23   1  11      194.58      210.86     26.09 o
 -26   2  11       15.89       26.27     20.94 o
 -24   2  11       58.58       46.61     18.28 o
 -22   2  11       98.73       89.62     18.44 o
 -20   2  11        0.63        9.30     14.80 o
 -18   2  11      216.56      191.62     16.49 o
 -16   2  11       48.93       59.94     14.96 o
 -14   2  11      235.05      218.85     15.42 o
 -12   2  11      360.23      313.95     16.27 o
 -10   2  11       39.96       36.08     14.83 o
  -8   2  11      814.68      766.27     22.79 o
  -6   2  11      159.85      117.91     15.47 o
  -4   2  11      475.74      534.91     17.35 o
  -2   2  11     2296.51     2268.57     21.07 o
   0   2  11        1.50        3.35      6.22 o
   2   2  11     3154.73     3127.30     23.70 o
   4   2  11      889.17      917.92     14.87 o
   6   2  11     1030.29     1054.21     17.78 o
   8   2  11     1383.38     1359.58     20.58 o
  10   2  11      263.85      258.19     17.97 o
  12   2  11      544.54      566.24     23.92 o
  14   2  11      393.88      416.93     28.17 o
  16   2  11        6.55       26.71     24.95 o
  18   2  11       97.30       80.91     24.55 o
  20   2  11      120.01      136.75     30.70 o
  22   2  11       64.24       79.84     26.11 o
  24   2  11      143.41      198.21     29.21 o
 -25   3  11       33.54       27.52     19.68 o
 -23   3  11      127.04      137.83     22.52 o
 -21   3  11      175.68      170.82     18.81 o
 -19   3  11      278.17      227.54     19.11 o
 -17   3  11      377.23      324.99     21.31 o
 -15   3  11      112.59      104.61     18.00 o
 -13   3  11      785.56      724.91     20.31 o
 -11   3  11      202.11      208.42     14.39 o
  -9   3  11       88.38       85.77     14.61 o
  -7   3  11      572.35      636.35     19.47 o
  -5   3  11      437.10      420.54     18.72 o
  -3   3  11      494.91      546.17     17.96 o
  -1   3  11       52.17       43.53     12.71 o
   1   3  11      394.36      362.71     16.36 o
   3   3  11      196.76      249.33     16.27 o
   5   3  11      100.13       90.97     14.82 o
   7   3  11      330.29      338.72     16.48 o
   9   3  11      371.27      378.92     17.54 o
  11   3  11      100.45      103.48     17.25 o
  13   3  11       96.88       84.59     19.27 o
  15   3  11      292.75      279.17     28.44 o
  17   3  11      225.61      217.81     28.24 o
  19   3  11      103.93       48.90     28.28 o
  21   3  11       12.07       26.68     26.78 o
 -22   4  11       73.67       77.35     21.10 o
 -20   4  11       12.68       12.90     19.42 o
 -18   4  11       50.70       40.07     18.49 o
 -16   4  11       67.89       71.39     18.77 o
 -14   4  11       50.49       46.21     15.76 o
 -12   4  11      147.17      146.01     14.78 o
 -10   4  11       38.81       60.45     15.98 o
  -8   4  11      365.50      339.86     16.76 o
  -6   4  11      149.52      135.42     18.59 o
  -4   4  11       15.37       34.52     20.87 o
  -2   4  11      243.87      250.81     23.70 o
   0   4  11      142.20      132.26     17.92 o
   2   4  11      522.62      504.27     21.98 o
   4   4  11      445.49      415.61     17.92 o
   6   4  11        8.02       10.47     13.91 o
   8   4  11      109.72       82.98     16.51 o
  10   4  11      143.23      105.74     23.38 o
  12   4  11      202.77      189.53     22.86 o
  14   4  11      168.84      175.00     26.07 o
  16   4  11       25.49       15.29     25.33 o
  18   4  11      168.23      182.94     32.38 o
 -19   5  11       39.63       47.40     22.06 o
 -17   5  11      352.96      352.46     26.09 o
 -15   5  11       32.83       36.02     20.94 o
 -13   5  11      267.15      295.67     21.69 o
 -11   5  11      400.10      421.70     21.16 o
  -9   5  11        5.52       10.27     16.72 o
  -7   5  11      301.06      305.92     22.30 o
  -5   5  11      231.47      200.47     20.31 o
  -3   5  11      115.91      160.80     22.98 o
  -1   5  11      580.66      560.38     30.58 o
   1   5  11      138.23      135.50     22.12 o
   3   5  11      167.89      107.15     25.29 o
   5   5  11      154.07      130.43     23.07 o
   7   5  11       73.70       76.67     22.06 o
   9   5  11      202.16      190.10     21.57 o
  11   5  11       17.35        8.59     22.87 o
  13   5  11       68.47       65.85     25.75 o
  15   5  11       70.46       87.47     23.89 o
 -12   6  11      228.46      236.73     27.41 o
 -10   6  11       38.62       45.89     24.17 o
  -8   6  11      145.15      184.01     25.15 o
  -6   6  11      283.45      275.22     28.47 o
  -4   6  11      124.39      142.75     32.02 o
  -2   6  11      377.03      362.28     35.37 o
   0   6  11       38.63       31.26     36.84 o
   2   6  11      261.58      306.06     26.51 o
   4   6  11      199.23      178.54     27.35 o
   6   6  11       78.94      112.90     29.22 o
   8   6  11      155.22      168.71     25.67 o
  10   6  11       10.56       18.23     23.32 o
 -10  -6  12       22.39       23.07     33.86 o
  -8  -6  12      199.26      178.24     36.97 o
  -6  -6  12      385.16      365.88     37.14 o
  -4  -6  12        9.97      -10.13     46.36 o
  -2  -6  12      296.43      313.00     33.33 o
   0  -6  12      140.97      170.49     23.03 o
   2  -6  12      276.23      317.41     31.80 o
   4  -6  12      178.25      175.54     29.72 o
   6  -6  12        4.32        7.73     29.42 o
   8  -6  12      117.77      128.12     29.69 o
 -17  -5  12      489.44      517.65     29.75 o
 -15  -5  12       47.91       42.96     24.38 o
 -13  -5  12      230.79      201.72     22.37 o
 -11  -5  12      628.96      593.91     33.61 o
  -9  -5  12       41.00       55.53     20.85 o
  -7  -5  12      423.68      430.04     25.85 o
  -5  -5  12      283.46      304.90     24.06 o
  -3  -5  12      149.09      158.76     16.97 o
  -1  -5  12      821.78      841.90     23.91 o
   1  -5  12      225.86      229.13     20.12 o
   3  -5  12      190.86      172.29     20.93 o
   5  -5  12      319.06      352.27     24.74 o
   7  -5  12       77.67       49.44     30.92 o
   9  -5  12      207.52      204.98     42.27 o
  11  -5  12      153.40      141.69     36.90 o
  13  -5  12       52.82       25.27     37.64 o
  15  -5  12      131.32      160.91     29.66 o
 -22  -4  12       86.66       76.64     25.59 o
 -20  -4  12      128.81      161.93     25.20 o
 -18  -4  12       29.16       35.44     18.49 o
 -16  -4  12      179.04      201.32     20.04 o
 -14  -4  12        9.67       18.97     15.22 o
 -12  -4  12      435.11      389.93     18.90 o
 -10  -4  12      190.45      185.89     16.50 o
  -8  -4  12      388.23      359.72     17.52 o
  -6  -4  12      506.05      566.17     22.87 o
  -4  -4  12       39.57       29.58     14.26 o
  -2  -4  12      594.64      629.27     18.23 o
   0  -4  12      138.60      139.68     15.11 o
   2  -4  12      252.35      237.06     15.60 o
   4  -4  12      728.49      747.06     22.56 o
   6  -4  12       79.51       92.18     18.62 o
   8  -4  12       93.34      110.63     21.10 o
  10  -4  12      213.58      237.30     28.65 o
  12  -4  12      157.64      139.36     28.10 o
  14  -4  12      222.48      230.18     30.40 o
  16  -4  12      167.41      204.30     29.23 o
  18  -4  12      189.63      201.97     27.93 o
 -25  -3  12       42.48       48.44     25.88 o
 -23  -3  12      148.12      167.42     26.66 o
 -21  -3  12      208.89      241.52     31.89 o
 -19  -3  12      146.64      168.53     22.31 o
 -17  -3  12      431.20      457.84     21.03 o
 -15  -3  12      126.58       99.11     17.21 o
 -13  -3  12      524.51      508.17     19.79 o
 -11  -3  12      477.97      449.16     18.68 o
  -9  -3  12      272.57      242.11     16.11 o
  -7  -3  12      308.57      287.87     19.47 o
  -5  -3  12      458.89      436.80     20.61 o
  -3  -3  12      330.52      299.89     15.83 o
  -1  -3  12      946.12      864.66     20.90 o
   1  -3  12     1217.13     1171.47     21.54 o
   3  -3  12      384.35      365.40     15.84 o
   5  -3  12      956.77      956.64     19.24 o
   7  -3  12       49.95       27.03     13.45 o
   9  -3  12     1414.98     1434.67     30.63 o
  11  -3  12      195.80      203.92     25.54 o
  13  -3  12      443.63      470.62     28.41 o
  15  -3  12      200.81      233.16     27.54 o
  17  -3  12       55.77       58.76     21.83 o
  19  -3  12       64.43       92.00     25.77 o
  21  -3  12        7.95       29.67     24.75 o
 -26  -2  12       32.02       33.03     20.32 o
 -24  -2  12        1.14       -2.44     20.90 o
 -22  -2  12      114.84      102.78     21.78 o
 -20  -2  12      109.26       95.24     17.59 o
 -18  -2  12       87.50      105.41     18.91 o
 -16  -2  12      172.02      193.70     13.09 o
 -14  -2  12      251.00      234.85     13.51 o
 -12  -2  12      258.47      247.91     14.83 o
 -10  -2  12      143.75      165.10     14.70 o
  -8  -2  12     1103.78     1126.32     26.83 o
  -6  -2  12      441.95      413.17     15.41 o
  -4  -2  12       19.92       23.37     10.03 o
  -2  -2  12     1318.24     1393.83     23.03 o
   0  -2  12        5.90       11.31     11.36 o
   2  -2  12     1901.45     1776.84     23.58 o
   4  -2  12      118.20      104.65     11.73 o
   6  -2  12      231.85      215.54     11.52 o
   8  -2  12      412.19      399.25     17.33 o
  10  -2  12      149.88      191.07     17.25 o
  12  -2  12       98.26      112.58     16.21 o
  14  -2  12       93.72      111.85     24.52 o
  16  -2  12       13.52       30.47     28.23 o
  18  -2  12      139.13      158.81     29.60 o
  20  -2  12      489.07      582.59     63.27 o
  22  -2  12       30.94       40.20     48.32 o
 -27  -1  12      347.77      377.87     33.58 o
 -25  -1  12       71.72       69.25     20.32 o
 -23  -1  12      191.44      225.95     20.66 o
 -21  -1  12       90.78       83.31     19.85 o
 -19  -1  12        5.91       15.68     13.87 o
 -17  -1  12      889.66      879.00     27.27 o
 -15  -1  12      131.36      129.24     14.96 o
 -13  -1  12      187.79      193.92     13.61 o
 -11  -1  12      572.96      575.41     14.91 o
  -9  -1  12        4.38        5.38     10.05 o
  -7  -1  12      904.62      926.49     25.51 o
  -5  -1  12       62.40       80.08     13.94 o
  -3  -1  12      681.09      669.70     14.17 o
  -1  -1  12      450.78      466.82     13.70 o
   1  -1  12     1131.56     1202.48     15.08 o
   3  -1  12       72.20       72.93      8.52 o
   5  -1  12       22.84       25.70      9.87 o
   7  -1  12      315.68      300.50     13.35 o
   9  -1  12     1071.51     1055.91     26.22 o
  11  -1  12       98.80       72.48     16.38 o
  13  -1  12      566.06      528.46     19.97 o
  15  -1  12      118.47      107.84     17.22 o
  17  -1  12      113.03       95.24     22.46 o
  19  -1  12      131.54      169.83     32.32 o
  21  -1  12       18.30       34.22     35.68 o
  23  -1  12       82.02      121.53     41.04 o
 -28   0  12       32.98       60.34     24.76 o
 -26   0  12       14.14       14.88     24.14 o
 -24   0  12       17.16       19.65     22.77 o
 -22   0  12      236.85      220.72     17.90 o
 -20   0  12       31.24       35.42     16.85 o
 -18   0  12        2.57        1.71     15.52 o
 -16   0  12        3.53       -2.37     12.20 o
 -14   0  12       52.19       47.66     12.98 o
 -12   0  12      235.27      196.07     14.02 o
 -10   0  12        0.32        4.22     12.79 o
  -8   0  12       87.76       69.47      8.82 o
  -6   0  12       58.11       40.72     13.70 o
  -4   0  12      374.63      366.92     19.10 o
  -2   0  12      107.16       88.56     11.99 o
   0   0  12      122.36      118.35      7.52 o
   2   0  12     1638.05     1526.54     16.16 o
   4   0  12      753.45      658.68     12.67 o
   6   0  12      304.95      310.95     10.17 o
   8   0  12      724.88      682.29     15.90 o
  10   0  12       35.06       47.89     14.96 o
  12   0  12      843.29      758.19     22.33 o
  14   0  12      400.81      385.30     20.08 o
  16   0  12        3.88        4.00     16.17 o
  18   0  12      462.27      400.49     22.19 o
  20   0  12      248.95      254.61     22.56 o
  22   0  12       77.23       84.91     23.12 o
  24   0  12       85.47       72.47     32.13 o
 -27   1  12      349.30      407.77     27.00 o
 -25   1  12       71.70       81.77     23.61 o
 -23   1  12      202.31      219.42     21.85 o
 -21   1  12       96.56       87.81     17.13 o
 -19   1  12        4.98        7.31     18.00 o
 -17   1  12      891.23      883.91     25.11 o
 -15   1  12      117.66      102.60     13.79 o
 -13   1  12      196.98      186.95     12.77 o
 -11   1  12      581.65      586.47     18.44 o
  -9   1  12        4.28        2.93     12.20 o
  -7   1  12      949.22      953.59     39.45 o
  -5   1  12       52.76       80.22     13.75 o
  -3   1  12      714.03      667.71     17.64 o
  -1   1  12      489.63      495.04     16.09 o
   1   1  12     1116.97     1112.86     14.60 o
   3   1  12       80.76       84.53      9.42 o
   5   1  12       20.40       31.12      9.26 o
   7   1  12      322.92      305.32     12.69 o
   9   1  12      972.77      945.15     18.13 o
  11   1  12       90.53       62.52     15.01 o
  13   1  12      532.53      505.33     21.26 o
  15   1  12      126.10      134.81     18.84 o
  17   1  12      107.75      104.86     19.47 o
  19   1  12      108.97      149.36     24.09 o
  21   1  12       23.24       11.78     22.05 o
  23   1  12       78.37       87.12     25.23 o
 -26   2  12       34.76       35.81     25.02 o
 -24   2  12        1.70        2.86     18.15 o
 -22   2  12      108.40       86.68     18.00 o
 -20   2  12      107.58      112.78     17.40 o
 -18   2  12      104.53       94.96     16.22 o
 -16   2  12      183.72      190.62     16.40 o
 -14   2  12      253.32      230.27     16.45 o
 -12   2  12      297.59      276.63     16.45 o
 -10   2  12      141.04      155.26     16.61 o
  -8   2  12     1089.13     1084.93     31.60 o
  -6   2  12      459.92      442.60     20.48 o
  -4   2  12       18.83       16.44     13.56 o
  -2   2  12     1317.92     1367.22     23.97 o
   0   2  12        1.55        1.63      8.65 o
   2   2  12     1879.85     1770.95     17.52 o
   4   2  12      140.79      145.83     10.54 o
   6   2  12      226.20      219.46     13.59 o
   8   2  12      387.15      403.05     14.94 o
  10   2  12      160.79      197.26     14.27 o
  12   2  12       96.17      107.56     17.73 o
  14   2  12       81.49       93.71     18.25 o
  16   2  12       16.62       39.21     19.61 o
  18   2  12      146.93      187.74     23.18 o
  20   2  12      475.28      549.78     29.96 o
  22   2  12       29.55       69.17     25.93 o
 -25   3  12       39.17       49.49     23.97 o
 -23   3  12      147.69      165.77     23.87 o
 -21   3  12      211.58      251.10     23.68 o
 -19   3  12      148.66      174.73     20.24 o
 -17   3  12      411.92      394.69     23.13 o
 -15   3  12      131.30      105.54     18.26 o
 -13   3  12      513.81      501.24     23.75 o
 -11   3  12      436.67      416.43     16.49 o
  -9   3  12      273.59      231.34     17.14 o
  -7   3  12      293.19      289.66     17.09 o
  -5   3  12      473.20      443.41     20.03 o
  -3   3  12      298.19      267.58     15.83 o
  -1   3  12      987.36      907.70     21.51 o
   1   3  12     1221.01     1230.05     28.44 o
   3   3  12      379.52      371.71     17.65 o
   5   3  12      986.09      993.62     24.31 o
   7   3  12       40.84       25.77     13.98 o
   9   3  12     1467.16     1457.96     25.95 o
  11   3  12      202.24      205.50     17.73 o
  13   3  12      443.85      420.60     19.70 o
  15   3  12      201.24      199.82     21.61 o
  17   3  12       56.27       61.89     26.69 o
  19   3  12       70.31      123.12     30.12 o
  21   3  12        5.76       28.12     24.35 o
 -22   4  12       82.82       60.76     20.56 o
 -20   4  12      128.68      143.82     20.68 o
 -18   4  12       33.91       33.78     20.71 o
 -16   4  12      197.07      209.88     20.36 o
 -14   4  12       10.61       11.87     16.36 o
 -12   4  12      435.03      375.73     18.68 o
 -10   4  12      209.01      224.19     21.27 o
  -8   4  12      379.68      342.40     20.55 o
  -6   4  12      528.71      574.61     24.99 o
  -4   4  12       40.98       39.01     22.87 o
  -2   4  12      612.10      619.34     29.41 o
   0   4  12      154.63      157.03     18.74 o
   2   4  12      244.27      233.97     20.01 o
   4   4  12      725.86      706.92     25.70 o
   6   4  12       76.75       87.45     15.58 o
   8   4  12       90.21       97.28     17.06 o
  10   4  12      203.18      209.57     23.10 o
  12   4  12      150.15      159.86     24.03 o
  14   4  12      233.57      254.71     22.81 o
  16   4  12      165.35      182.61     24.82 o
  18   4  12      179.67      186.80     30.71 o
 -17   5  12      484.95      476.04     42.23 o
 -15   5  12       50.27       63.85     22.15 o
 -13   5  12      233.33      244.60     20.99 o
 -11   5  12      657.39      583.11     22.02 o
  -9   5  12       40.94       52.03     19.99 o
  -7   5  12      432.29      401.38     26.52 o
  -5   5  12      293.91      299.60     21.77 o
  -3   5  12      162.18      188.48     34.91 o
  -1   5  12      821.32      791.29     35.35 o
   1   5  12      220.01      192.34     27.25 o
   3   5  12      212.19      222.48     29.04 o
   5   5  12      316.22      351.46     30.68 o
   7   5  12       70.51       47.41     21.09 o
   9   5  12      189.68      190.25     26.64 o
  11   5  12      150.83      130.10     27.25 o
  13   5  12       41.65       41.93     24.22 o
  15   5  12      127.16      148.19     28.65 o
 -10   6  12       20.14       43.83     21.10 o
  -8   6  12      187.99      183.49     24.80 o
  -6   6  12      385.44      369.38     31.31 o
  -4   6  12        9.66       13.42     30.20 o
  -2   6  12      281.84      293.64     59.33 o
   0   6  12      156.48      189.55     41.12 o
   2   6  12      262.52      293.18     31.17 o
   4   6  12      179.40      180.75     29.55 o
   6   6  12        4.96        8.88     32.52 o
   8   6  12      129.22      132.62     28.28 o
 -10  -6  13       39.61       58.99     35.32 o
  -8  -6  13      139.49      127.34     33.42 o
  -6  -6  13      188.33      232.05     36.04 o
  -4  -6  13        9.17       35.61     50.07 o
  -2  -6  13       46.00       68.87     23.44 o
   0  -6  13       67.78       94.07     25.99 o
   2  -6  13       42.64       41.40     23.41 o
   4  -6  13       98.05       70.56     27.20 o
   6  -6  13       60.18       99.41     30.25 o
 -17  -5  13      240.37      265.16     24.95 o
 -15  -5  13       57.76       40.55     23.34 o
 -13  -5  13       47.45       51.20     22.15 o
 -11  -5  13      320.41      361.03     26.33 o
  -9  -5  13       82.08       80.02     21.26 o
  -7  -5  13      175.18      244.80     23.93 o
  -5  -5  13      156.59      129.61     20.69 o
  -3  -5  13       72.22       91.85     18.70 o
  -1  -5  13      491.93      466.31     20.99 o
   1  -5  13      131.77      137.15     20.16 o
   3  -5  13       47.38       32.32     18.82 o
   5  -5  13      476.05      477.62     26.99 o
   7  -5  13       84.82       98.68     33.64 o
   9  -5  13      235.70      231.03     45.08 o
  11  -5  13      311.86      278.05     46.10 o
  13  -5  13       67.26       61.85     37.30 o
 -20  -4  13       83.50       96.62     24.37 o
 -18  -4  13       37.22       26.02     18.97 o
 -16  -4  13       57.20       44.86     18.13 o
 -14  -4  13       88.11      116.93     17.05 o
 -12  -4  13      204.35      244.98     18.59 o
 -10  -4  13      114.62      124.99     16.43 o
  -8  -4  13       97.88      126.17     16.48 o
  -6  -4  13      386.43      400.15     17.95 o
  -4  -4  13      195.80      203.78     16.60 o
  -2  -4  13      256.42      244.24     17.37 o
   0  -4  13      336.15      355.72     19.18 o
   2  -4  13       95.48       83.88     16.06 o
   4  -4  13      407.55      410.52     25.74 o
   6  -4  13       85.36       83.78     18.53 o
   8  -4  13      220.62      230.98     22.80 o
  10  -4  13      263.30      212.10     27.93 o
  12  -4  13       79.02       73.04     24.38 o
  14  -4  13      305.11      322.59     31.83 o
  16  -4  13      120.47      106.89     29.20 o
 -23  -3  13      105.21      104.49     23.67 o
 -21  -3  13      166.96      199.06     27.30 o
 -19  -3  13       10.53       34.03     20.10 o
 -17  -3  13      373.23      360.93     20.66 o
 -15  -3  13      184.22      178.35     19.16 o
 -13  -3  13      151.74      184.93     16.46 o
 -11  -3  13      344.66      319.56     19.65 o
  -9  -3  13      525.23      423.89     22.21 o
  -7  -3  13      380.44      387.87     21.52 o
  -5  -3  13      728.70      671.11     28.53 o
  -3  -3  13       96.96       75.67     14.89 o
  -1  -3  13     1287.88     1382.05     23.47 o
   1  -3  13      594.93      625.73     18.50 o
   3  -3  13      414.31      392.76     16.94 o
   5  -3  13     1086.30     1098.02     22.37 o
   7  -3  13       56.37       65.43     14.59 o
   9  -3  13      609.35      515.01     20.47 o
  11  -3  13      156.97      137.55     25.04 o
  13  -3  13      133.58      151.12     25.68 o
  15  -3  13      207.89      233.27     27.91 o
  17  -3  13       26.95       24.81     24.12 o
  19  -3  13       25.23       38.93     25.55 o
 -26  -2  13       71.65       66.05     23.15 o
 -24  -2  13       32.12       50.21     22.28 o
 -22  -2  13      132.85      157.99     25.42 o
 -20  -2  13      404.21      388.38     21.06 o
 -18  -2  13        4.86       20.75     17.98 o
 -16  -2  13      339.74      323.71     20.41 o
 -14  -2  13      217.98      207.07     13.56 o
 -12  -2  13      455.42      410.95     19.03 o
 -10  -2  13       54.04       47.52     13.91 o
  -8  -2  13      849.95      834.34     38.56 o
  -6  -2  13      930.45      930.71     20.40 o
  -4  -2  13      108.51      100.44     11.67 o
  -2  -2  13      330.48      360.14     16.57 o
   0  -2  13      796.70      774.81     18.13 o
   2  -2  13       57.78       58.86     12.45 o
   4  -2  13      161.74      147.89     12.77 o
   6  -2  13      343.08      331.49     12.98 o
   8  -2  13        5.38       16.57     13.21 o
  10  -2  13      158.44      139.65     17.17 o
  12  -2  13      133.82      163.63     17.28 o
  14  -2  13       54.68       35.35     24.79 o
  16  -2  13      204.87      187.50     30.79 o
  18  -2  13      246.13      309.52     48.73 o
  20  -2  13      434.81      448.66     59.84 o
  22  -2  13       69.96      140.27     54.70 o
 -27  -1  13      402.59      358.86     36.41 o
 -25  -1  13       72.60       63.45     20.19 o
 -23  -1  13       51.91       41.25     18.52 o
 -21  -1  13      232.01      268.72     24.58 o
 -19  -1  13       41.52       46.16     15.65 o
 -17  -1  13      437.55      421.12     19.28 o
 -15  -1  13      412.57      401.29     18.18 o
 -13  -1  13       54.13       71.59     13.00 o
 -11  -1  13      929.49      967.23     28.78 o
  -9  -1  13     1575.52     1439.31     36.91 o
  -7  -1  13        0.21       11.26     14.33 o
  -5  -1  13     2100.64     2061.75     23.67 o
  -3  -1  13      298.44      259.08     12.00 o
  -1  -1  13      685.13      658.36     15.84 o
   1  -1  13     1180.10     1217.20     19.52 o
   3  -1  13     1044.38      994.26     17.59 o
   5  -1  13      403.52      407.66     13.57 o
   7  -1  13      254.72      222.52     13.08 o
   9  -1  13      415.03      379.82     18.38 o
  11  -1  13      850.36      821.16     26.00 o
  13  -1  13       21.61       36.76     17.05 o
  15  -1  13      335.61      339.24     44.17 o
  17  -1  13       91.33       89.27     32.40 o
  19  -1  13        3.60        0.75     34.30 o
  21  -1  13       90.87      111.73     37.14 o
  23  -1  13       13.66        6.43     35.75 o
 -26   0  13       35.97       34.85     22.38 o
 -24   0  13      335.46      426.46     34.26 o
 -22   0  13      215.78      227.08     19.92 o
 -20   0  13      162.27      178.61     23.44 o
 -18   0  13       72.29       58.27     17.43 o
 -16   0  13      313.37      278.74     15.63 o
 -14   0  13      263.13      233.48     15.69 o
 -12   0  13       29.01       39.04     14.50 o
 -10   0  13       90.21       94.12     13.98 o
  -8   0  13      249.22      256.76     20.06 o
  -6   0  13        1.11        8.69     16.63 o
  -4   0  13      777.76      759.43     24.07 o
  -2   0  13      193.56      171.66     13.98 o
   0   0  13     1431.52     1392.04     22.23 o
   2   0  13      108.56       82.90      7.92 o
   4   0  13      215.84      243.18     10.33 o
   6   0  13      583.72      571.37     15.47 o
   8   0  13       34.83       37.23     10.97 o
  10   0  13      107.73      142.14     17.82 o
  12   0  13        0.84       -1.99     17.37 o
  14   0  13      255.35      261.03     19.48 o
  16   0  13      159.30      146.71     19.18 o
  18   0  13      172.63      167.69     19.84 o
  20   0  13      241.71      207.85     24.71 o
  22   0  13        6.12        8.98     23.73 o
 -27   1  13      405.65      369.28     28.57 o
 -25   1  13       77.46       86.56     19.89 o
 -23   1  13       54.39       48.54     20.94 o
 -21   1  13      230.33      223.36     18.69 o
 -19   1  13       41.33       55.50     18.72 o
 -17   1  13      450.84      410.12     21.65 o
 -15   1  13      395.74      368.70     17.67 o
 -13   1  13       59.60       58.20     14.52 o
 -11   1  13      965.86      928.61     21.44 o
  -9   1  13     1554.73     1421.74     28.30 o
  -7   1  13        1.76        4.70     17.73 o
  -5   1  13     2030.77     1988.40     27.55 o
  -3   1  13      298.73      250.80     13.50 o
  -1   1  13      658.40      624.29     16.10 o
   1   1  13     1180.73     1211.30     17.76 o
   3   1  13      975.55      955.60     15.22 o
   5   1  13      414.42      429.60     13.10 o
   7   1  13      258.85      238.75     12.53 o
   9   1  13      387.30      368.68     15.37 o
  11   1  13      901.81      897.32     20.71 o
  13   1  13       25.70       38.15     16.79 o
  15   1  13      359.28      355.54     21.30 o
  17   1  13       96.02      107.82     19.66 o
  19   1  13        5.75        1.89     20.30 o
  21   1  13       96.44       89.87     21.27 o
  23   1  13       15.94       10.28     20.35 o
 -26   2  13       68.24       60.87     22.85 o
 -24   2  13       31.34       32.06     17.79 o
 -22   2  13      125.61      129.85     19.06 o
 -20   2  13      398.58      395.17     22.85 o
 -18   2  13        6.64        6.95     17.37 o
 -16   2  13      334.86      292.49     20.15 o
 -14   2  13      228.54      214.60     17.01 o
 -12   2  13      446.23      410.54     18.12 o
 -10   2  13       75.65       67.40     15.75 o
  -8   2  13      841.15      848.12     25.50 o
  -6   2  13      965.29     1020.98     25.60 o
  -4   2  13      104.14       93.96     15.07 o
  -2   2  13      327.82      360.42     14.61 o
   0   2  13      883.98      841.31     18.02 o
   2   2  13       57.76       57.80     10.11 o
   4   2  13      199.11      167.62     10.55 o
   6   2  13      345.25      321.16     14.55 o
   8   2  13        9.58        8.35     13.02 o
  10   2  13      197.17      202.67     14.68 o
  12   2  13      131.90      151.98     14.75 o
  14   2  13       52.25       46.35     17.65 o
  16   2  13      213.92      193.54     20.87 o
  18   2  13      242.09      272.25     22.08 o
  20   2  13      426.42      384.75     25.37 o
  22   2  13       74.88       85.94     21.51 o
 -23   3  13      106.13       93.72     22.74 o
 -21   3  13      171.29      192.03     24.22 o
 -19   3  13       10.87       58.03     22.96 o
 -17   3  13      363.12      312.83     21.31 o
 -15   3  13      191.57      185.80     19.47 o
 -13   3  13      153.70      129.91     19.46 o
 -11   3  13      351.84      294.66     18.22 o
  -9   3  13      520.83      439.77     19.49 o
  -7   3  13      418.78      376.39     18.75 o
  -5   3  13      790.19      692.98     23.87 o
  -3   3  13       94.11       77.41     15.10 o
  -1   3  13     1316.35     1350.50     25.77 o
   1   3  13      587.52      575.60     20.03 o
   3   3  13      431.89      396.92     21.66 o
   5   3  13     1143.53     1137.48     25.83 o
   7   3  13       56.28       68.62     16.53 o
   9   3  13      630.15      575.29     20.06 o
  11   3  13      151.76      134.17     16.12 o
  13   3  13      127.09      133.32     17.58 o
  15   3  13      196.12      231.70     21.79 o
  17   3  13       27.79       34.51     20.40 o
  19   3  13       35.00       29.64     20.01 o
 -20   4  13       89.11       85.17     19.70 o
 -18   4  13       42.47       28.95     19.56 o
 -16   4  13       70.45       72.46     19.57 o
 -14   4  13       81.17       88.39     19.30 o
 -12   4  13      213.30      225.76     18.60 o
 -10   4  13      134.33      127.32     18.81 o
  -8   4  13      101.76      123.84     20.81 o
  -6   4  13      381.22      391.55     24.37 o
  -4   4  13      176.56      150.79     24.23 o
  -2   4  13      263.94      243.26     21.64 o
   0   4  13      330.96      297.19     22.19 o
   2   4  13       94.68       95.36     18.80 o
   4   4  13      411.01      419.02     24.11 o
   6   4  13       84.16       82.75     17.87 o
   8   4  13      219.85      237.38     20.57 o
  10   4  13      281.38      280.67     21.85 o
  12   4  13       81.37       88.69     22.64 o
  14   4  13      323.90      291.28     26.50 o
  16   4  13      124.06      112.63     25.58 o
 -17   5  13      236.70      230.92     26.99 o
 -15   5  13       60.41       47.39     22.62 o
 -13   5  13       50.18       47.42     21.30 o
 -11   5  13      328.27      347.33     21.32 o
  -9   5  13       72.22       63.58     24.11 o
  -7   5  13      179.02      241.72     24.55 o
  -5   5  13      154.05      107.35     21.37 o
  -3   5  13       73.98       77.10     25.16 o
  -1   5  13      488.22      454.40     30.75 o
   1   5  13      130.92      136.61     27.31 o
   3   5  13       45.06       55.78     27.62 o
   5   5  13      474.12      453.63     33.82 o
   7   5  13       86.48      127.94     28.20 o
   9   5  13      237.37      239.93     27.67 o
  11   5  13      308.83      342.59     27.72 o
  13   5  13       63.76       65.49     27.49 o
 -10   6  13       48.05       53.23     26.27 o
  -8   6  13      136.96      116.18     25.11 o
  -6   6  13      188.59      193.38     31.66 o
  -4   6  13       11.19        6.10     33.05 o
  -2   6  13       43.16       46.68     33.33 o
   0   6  13       88.19       91.95     35.35 o
   2   6  13       42.44       56.72     27.75 o
   4   6  13      111.94      133.43     31.30 o
   6   6  13       51.51       82.56     29.38 o
  -6  -6  14       13.03        7.05     31.30 o
  -4  -6  14       21.27       20.01     50.18 o
  -2  -6  14       44.58       56.59     22.35 o
   0  -6  14       33.02       39.45     21.30 o
   2  -6  14       44.32       45.69     20.87 o
 -15  -5  14       43.19       29.73     20.88 o
 -13  -5  14       20.12       27.46     22.75 o
 -11  -5  14      199.37      205.42     25.08 o
  -9  -5  14      128.61      146.38     24.43 o
  -7  -5  14        4.20        3.36     20.30 o
  -5  -5  14      313.78      349.32     25.98 o
  -3  -5  14       24.31       39.49     18.79 o
  -1  -5  14      277.74      298.57     20.66 o
   1  -5  14      333.67      326.20     23.17 o
   3  -5  14       53.72       64.62     19.25 o
   5  -5  14      455.91      456.96     27.66 o
   7  -5  14       33.78       32.86     32.29 o
   9  -5  14      127.66      143.95     32.22 o
  11  -5  14      229.54      257.39     36.40 o
 -20  -4  14       92.86      119.86     25.62 o
 -18  -4  14       57.30       72.62     20.20 o
 -16  -4  14      192.93      190.71     19.61 o
 -14  -4  14      272.45      245.45     19.87 o
 -12  -4  14       10.16       10.39     15.39 o
 -10  -4  14      103.64      103.08     16.94 o
  -8  -4  14       44.48       69.75     16.16 o
  -6  -4  14      366.31      357.74     20.88 o
  -4  -4  14      160.63      156.63     17.35 o
  -2  -4  14       35.80       38.53     17.63 o
   0  -4  14      113.02      110.36     17.07 o
   2  -4  14        8.05        9.63     15.76 o
   4  -4  14       63.84       80.79     17.92 o
   6  -4  14       61.81       54.71     19.60 o
   8  -4  14       80.15      102.24     23.80 o
  10  -4  14      125.53      126.97     27.47 o
  12  -4  14       30.73       27.32     25.82 o
  14  -4  14      114.88      100.94     27.14 o
  16  -4  14       50.16       73.96     26.66 o
 -23  -3  14        7.48       26.06     30.04 o
 -21  -3  14       76.64       84.33     22.61 o
 -19  -3  14      124.99      143.77     23.38 o
 -17  -3  14       30.59       53.48     21.05 o
 -15  -3  14      262.55      289.45     21.79 o
 -13  -3  14      158.40      173.85     21.37 o
 -11  -3  14      375.43      331.49     18.82 o
  -9  -3  14      773.70      767.16     26.65 o
  -7  -3  14      187.11      186.10     23.44 o
  -5  -3  14      394.89      379.69     21.21 o
  -3  -3  14       87.06       89.48     15.54 o
  -1  -3  14     1028.11      995.12     21.98 o
   1  -3  14      992.88      935.64     21.19 o
   3  -3  14      450.04      431.55     17.95 o
   5  -3  14      172.81      166.22     15.05 o
   7  -3  14       64.07       87.94     15.40 o
   9  -3  14       88.26       76.41     16.11 o
  11  -3  14      350.91      398.24     24.50 o
  13  -3  14        6.85        6.58     24.09 o
  15  -3  14      101.64      116.15     26.08 o
  17  -3  14      245.47      300.92     28.91 o
  19  -3  14       72.76       70.13     23.06 o
 -24  -2  14       48.99       45.60     25.32 o
 -22  -2  14       82.54       89.00     23.04 o
 -20  -2  14      257.35      230.85     21.64 o
 -18  -2  14        3.62       16.16     18.20 o
 -16  -2  14      118.60       94.96     18.68 o
 -14  -2  14       90.53       76.63     13.99 o
 -12  -2  14      148.11      115.96     14.40 o
 -10  -2  14      104.69      123.02     15.84 o
  -8  -2  14       30.98       39.06     15.43 o
  -6  -2  14      132.04      122.57     14.06 o
  -4  -2  14      533.36      533.32     16.08 o
  -2  -2  14      820.59      873.09     21.99 o
   0  -2  14      218.17      199.84     15.72 o
   2  -2  14      978.57      996.02     20.56 o
   4  -2  14      130.92      144.60     13.13 o
   6  -2  14      868.81      884.24     17.19 o
   8  -2  14      300.77      306.89     16.45 o
  10  -2  14      308.06      303.44     17.41 o
  12  -2  14       84.39       69.48     17.05 o
  14  -2  14      420.16      382.18     24.78 o
  16  -2  14      185.59      167.71     30.67 o
  18  -2  14       97.46      129.52     42.89 o
  20  -2  14      271.59      347.56     54.12 o
 -25  -1  14       64.01       65.21     23.76 o
 -23  -1  14        3.67       10.48     21.35 o
 -21  -1  14      310.63      312.07     21.32 o
 -19  -1  14       66.34       90.10     16.81 o
 -17  -1  14      280.20      298.28     18.31 o
 -15  -1  14      292.22      318.73     18.38 o
 -13  -1  14       53.00       32.79     13.07 o
 -11  -1  14      569.59      595.77     25.87 o
  -9  -1  14     1187.87     1147.63     30.29 o
  -7  -1  14       76.92       84.01     15.93 o
  -5  -1  14      334.11      338.79     14.14 o
  -3  -1  14       82.98       75.57     10.91 o
  -1  -1  14     1025.92     1029.68     23.44 o
   1  -1  14     1494.14     1450.05     22.12 o
   3  -1  14      272.06      239.19     10.82 o
   5  -1  14     1260.29     1248.79     19.51 o
   7  -1  14      396.07      395.34     15.08 o
   9  -1  14      513.99      455.64     16.27 o
  11  -1  14      635.68      602.58     24.01 o
  13  -1  14       49.70       53.77     23.70 o
  15  -1  14      136.12      125.26     41.76 o
  17  -1  14      182.61      175.77     53.03 o
  19  -1  14       91.00       84.62     53.54 o
  21  -1  14      161.50      177.92     49.64 o
 -26   0  14       67.87       89.52     26.91 o
 -24   0  14      261.83      258.84     25.04 o
 -22   0  14       73.36       77.92     23.45 o
 -20   0  14      266.93      223.43     23.38 o
 -18   0  14      171.68      173.17     22.43 o
 -16   0  14     1115.41     1197.07     22.94 o
 -14   0  14      899.61      894.92     21.95 o
 -12   0  14      239.32      220.88     17.11 o
 -10   0  14     1294.28     1278.47     25.68 o
  -8   0  14       44.50       21.21     17.39 o
  -6   0  14     3552.48     3613.03     52.10 o
  -4   0  14      888.72      929.82     23.64 o
  -2   0  14      591.71      548.68     18.42 o
   0   0  14      335.30      367.96     16.33 o
   2   0  14       60.73       69.58     10.18 o
   4   0  14       22.75       23.13     11.37 o
   6   0  14        4.36       28.30     10.88 o
   8   0  14      151.72      148.23     17.40 o
  10   0  14      224.78      217.08     19.94 o
  12   0  14       16.53        7.78     17.22 o
  14   0  14        2.45       -3.14     18.40 o
  16   0  14      197.50      191.65     20.52 o
  18   0  14      144.32      148.72     21.16 o
  20   0  14      190.66      203.58     24.33 o
  22   0  14       16.58       26.44     35.63 o
 -25   1  14       63.02       78.01     24.93 o
 -23   1  14        3.70       17.14     20.55 o
 -21   1  14      299.09      271.87     21.86 o
 -19   1  14       63.14       69.87     17.52 o
 -17   1  14      293.19      286.78     19.73 o
 -15   1  14      291.68      299.35     17.83 o
 -13   1  14       51.59       40.49     14.36 o
 -11   1  14      578.52      576.10     25.05 o
  -9   1  14     1150.81     1083.22     35.15 o
  -7   1  14       73.76       81.00     17.40 o
  -5   1  14      350.60      342.22     19.73 o
  -3   1  14       73.39       54.82     12.92 o
  -1   1  14     1041.15     1047.37     19.76 o
   1   1  14     1498.89     1452.63     19.62 o
   3   1  14      268.71      237.78     11.17 o
   5   1  14     1305.22     1266.55     18.94 o
   7   1  14      377.37      353.06     14.41 o
   9   1  14      541.62      437.73     19.48 o
  11   1  14      658.44      621.34     22.73 o
  13   1  14       50.03       37.40     17.13 o
  15   1  14      135.59      117.15     18.92 o
  17   1  14      183.99      189.07     20.74 o
  19   1  14      102.90      114.91     22.90 o
  21   1  14      158.97      142.49     23.26 o
 -24   2  14       47.98       41.25     19.24 o
 -22   2  14       85.48       83.13     17.97 o
 -20   2  14      249.80      250.52     22.08 o
 -18   2  14        2.95       19.78     18.18 o
 -16   2  14      111.00      116.46     18.27 o
 -14   2  14       73.48       51.91     18.60 o
 -12   2  14      150.29      138.57     14.82 o
 -10   2  14       79.88       89.03     16.44 o
  -8   2  14       25.69       28.25     17.83 o
  -6   2  14      166.07      172.28     16.93 o
  -4   2  14      502.68      500.56     20.12 o
  -2   2  14      833.16      866.80     19.13 o
   0   2  14      274.70      281.57     14.54 o
   2   2  14      949.26      887.14     19.15 o
   4   2  14      147.05      173.06     15.89 o
   6   2  14      865.95      891.77     24.88 o
   8   2  14      306.20      301.82     16.18 o
  10   2  14      319.03      315.46     15.72 o
  12   2  14       81.11       73.23     14.19 o
  14   2  14      427.89      460.23     21.57 o
  16   2  14      198.50      212.69     20.09 o
  18   2  14       97.09       84.79     20.83 o
  20   2  14      274.34      293.20     24.10 o
 -23   3  14        7.09       22.64     22.74 o
 -21   3  14       73.54       60.59     21.66 o
 -19   3  14      124.47      140.56     23.42 o
 -17   3  14       29.16       35.86     21.46 o
 -15   3  14      261.07      273.47     20.41 o
 -13   3  14      153.48      169.63     18.96 o
 -11   3  14      388.48      351.75     23.06 o
  -9   3  14      761.13      721.46     27.71 o
  -7   3  14      193.42      205.22     17.97 o
  -5   3  14      416.02      377.72     21.34 o
  -3   3  14       76.11       52.76     15.44 o
  -1   3  14     1040.28      981.27     24.40 o
   1   3  14      941.89      888.95     23.83 o
   3   3  14      457.21      374.35     23.08 o
   5   3  14      187.03      159.06     19.72 o
   7   3  14       56.12       66.52     17.29 o
   9   3  14       83.62       73.22     17.62 o
  11   3  14      337.01      337.60     18.78 o
  13   3  14        7.01       17.77     15.75 o
  15   3  14      121.47      131.14     19.29 o
  17   3  14      242.58      294.71     23.78 o
  19   3  14       83.56      103.72     23.25 o
 -20   4  14       93.87      110.48     26.84 o
 -18   4  14       55.37       59.64     22.35 o
 -16   4  14      178.50      179.94     21.26 o
 -14   4  14      258.58      231.25     21.68 o
 -12   4  14        8.13       13.58     17.65 o
 -10   4  14       97.22       77.66     19.11 o
  -8   4  14       41.39       58.11     23.01 o
  -6   4  14      338.32      341.27     25.14 o
  -4   4  14      144.98      113.78     26.44 o
  -2   4  14       40.20       23.96     19.03 o
   0   4  14      128.87      125.92     20.93 o
   2   4  14        7.82       15.57     18.48 o
   4   4  14       80.24      113.67     20.00 o
   6   4  14       52.45       61.88     19.37 o
   8   4  14       80.42       97.34     19.51 o
  10   4  14      149.65      140.69     21.10 o
  12   4  14       29.98       37.17     24.75 o
  14   4  14      127.01      105.78     25.65 o
  16   4  14       46.36       67.65     25.49 o
 -15   5  14       49.45       52.66     23.25 o
 -13   5  14       18.09       14.97     19.45 o
 -11   5  14      181.63      188.40     20.72 o
  -9   5  14      111.67      102.91     24.55 o
  -7   5  14        3.11       11.04     20.86 o
  -5   5  14      319.35      326.64     26.26 o
  -3   5  14       26.76       34.18     27.65 o
  -1   5  14      265.33      279.20     31.12 o
   1   5  14      329.43      321.08     31.38 o
   3   5  14       50.49       71.70     28.42 o
   5   5  14      451.97      468.69     35.16 o
   7   5  14       33.87       45.40     29.60 o
   9   5  14      135.08      150.43     25.11 o
  11   5  14      222.01      225.82     27.82 o
  -6   6  14       16.16       36.35     37.08 o
  -4   6  14       16.93       36.22     38.27 o
  -2   6  14       48.46       63.84     40.22 o
   0   6  14       41.02       58.82     27.27 o
   2   6  14       38.75       43.62     27.09 o
 -13  -5  15       59.33       93.82     23.06 o
 -11  -5  15      194.57      203.09     24.89 o
  -9  -5  15      224.32      291.55     27.44 o
  -7  -5  15       13.82       17.57     21.61 o
  -5  -5  15      306.32      335.15     26.27 o
  -3  -5  15       92.48      110.93     19.89 o
  -1  -5  15      237.18      283.40     23.84 o
   1  -5  15      366.60      378.25     24.08 o
   3  -5  15       14.99       18.32     21.83 o
   5  -5  15      244.64      256.35     25.28 o
   7  -5  15       63.69       56.73     33.70 o
   9  -5  15       28.61       35.06     32.54 o
 -18  -4  15       56.55       36.22     20.81 o
 -16  -4  15      339.12      358.24     21.89 o
 -14  -4  15      226.83      260.37     20.40 o
 -12  -4  15       43.83       54.59     17.57 o
 -10  -4  15       37.21       45.71     16.36 o
  -8  -4  15        7.39        9.29     17.60 o
  -6  -4  15       59.43       82.89     18.33 o
  -4  -4  15       92.42       92.24     18.09 o
  -2  -4  15      147.80      176.25     20.02 o
   0  -4  15       29.51       29.99     16.39 o
   2  -4  15       85.89       87.83     17.33 o
   4  -4  15       25.97       27.48     17.52 o
   6  -4  15      275.59      285.15     24.04 o
   8  -4  15       12.29       11.70     20.75 o
  10  -4  15       87.80       89.51     32.98 o
  12  -4  15      359.22      394.15     31.23 o
  14  -4  15       36.72       45.65     26.22 o
 -21  -3  15       46.43       73.84     24.54 o
 -19  -3  15      194.97      209.36     25.41 o
 -17  -3  15        5.77       12.16     20.80 o
 -15  -3  15      225.65      205.96     22.69 o
 -13  -3  15       89.67      100.61     21.95 o
 -11  -3  15      463.13      492.21     24.63 o
  -9  -3  15      582.68      567.91     25.98 o
  -7  -3  15       43.78       75.97     22.34 o
  -5  -3  15      688.99      752.08     26.06 o
  -3  -3  15      312.10      320.77     18.73 o
  -1  -3  15      625.30      605.72     24.84 o
   1  -3  15      756.99      726.94     20.59 o
   3  -3  15       17.39       14.32     13.72 o
   5  -3  15      186.41      189.64     16.37 o
   7  -3  15      546.97      548.36     19.79 o
   9  -3  15       30.15       27.12     15.76 o
  11  -3  15      295.70      287.79     23.45 o
  13  -3  15      169.25      187.92     23.86 o
  15  -3  15       77.08       71.94     25.31 o
  17  -3  15      446.61      451.90     31.51 o
 -24  -2  15      123.51      119.93     26.01 o
 -22  -2  15        0.96        8.09     23.62 o
 -20  -2  15      152.52      177.80     23.14 o
 -18  -2  15       92.07       93.46     17.39 o
 -16  -2  15       82.02       66.17     18.00 o
 -14  -2  15      526.44      452.33     19.18 o
 -12  -2  15       90.10       64.30     14.33 o
 -10  -2  15       70.38       70.97     19.59 o
  -8  -2  15     1399.65     1333.63     34.17 o
  -6  -2  15      113.19      102.70     15.11 o
  -4  -2  15     1889.77     1951.95     29.15 o
  -2  -2  15      235.34      189.59     15.96 o
   0  -2  15      317.97      312.88     17.41 o
   2  -2  15      815.74      793.96     19.84 o
   4  -2  15      262.84      233.87     14.65 o
   6  -2  15      664.22      690.13     18.53 o
   8  -2  15        5.74       16.60     13.35 o
  10  -2  15      202.76      189.57     16.97 o
  12  -2  15       72.24       61.16     15.26 o
  14  -2  15       56.90       74.87     21.64 o
  16  -2  15      138.74      157.84     33.07 o
  18  -2  15        0.17       14.14     27.57 o
  20  -2  15       36.48       25.73     43.08 o
 -25  -1  15       77.18       72.94     24.34 o
 -23  -1  15       63.93       70.16     23.18 o
 -21  -1  15      124.15      163.91     21.02 o
 -19  -1  15      162.90      156.87     18.11 o
 -17  -1  15        8.87       17.69     16.09 o
 -15  -1  15      242.38      185.67     19.78 o
 -13  -1  15      222.32      194.80     18.72 o
 -11  -1  15      701.34      690.20     33.59 o
  -9  -1  15      623.62      608.64     26.76 o
  -7  -1  15      111.77      104.75     17.00 o
  -5  -1  15      548.10      548.93     16.78 o
  -3  -1  15      368.08      336.01     16.27 o
  -1  -1  15     1409.40     1482.50     42.03 o
   1  -1  15     1183.37     1116.24     19.41 o
   3  -1  15      144.83      130.67     11.30 o
   5  -1  15      266.57      246.03     11.75 o
   7  -1  15      724.75      692.49     18.03 o
   9  -1  15       21.19       36.00     12.43 o
  11  -1  15      246.21      224.85     19.22 o
  13  -1  15      130.25       92.86     37.72 o
  15  -1  15       55.78       38.56     40.31 o
  17  -1  15      522.50      508.06     57.14 o
  19  -1  15       70.18       33.93     45.55 o
  21  -1  15      105.84      147.23     53.35 o
 -26   0  15      102.21       63.58     24.84 o
 -24   0  15      131.74      126.48     25.61 o
 -22   0  15       49.80       61.83     23.02 o
 -20   0  15      275.26      262.76     25.58 o
 -18   0  15      112.98       71.02     21.58 o
 -16   0  15      459.34      405.51     22.55 o
 -14   0  15      485.88      433.98     19.16 o
 -12   0  15       17.52       34.33     15.07 o
 -10   0  15       63.99       47.53     14.75 o
  -8   0  15      190.53      145.71     19.72 o
  -6   0  15       37.53       28.37     18.79 o
  -4   0  15      462.92      388.90     22.65 o
  -2   0  15      892.98      875.76     21.67 o
   0   0  15      337.28      352.38     17.15 o
   2   0  15      108.54      104.98     12.84 o
   4   0  15       69.13       63.83     12.56 o
   6   0  15      133.60      132.30     16.09 o
   8   0  15      152.77      117.93     17.32 o
  10   0  15       73.96      107.38     21.33 o
  12   0  15      655.06      658.64     26.50 o
  14   0  15       48.30       32.21     19.29 o
  16   0  15      149.14      150.37     22.40 o
  18   0  15       86.32       67.88     26.42 o
  20   0  15        3.65        1.80     28.47 o
 -25   1  15       65.12       63.48     24.54 o
 -23   1  15       62.50       69.30     24.00 o
 -21   1  15      117.10      122.48     21.51 o
 -19   1  15      153.22      130.88     19.26 o
 -17   1  15        8.63       18.95     17.78 o
 -15   1  15      215.25      193.30     17.55 o
 -13   1  15      246.12      236.57     17.43 o
 -11   1  15      673.48      704.19     36.97 o
  -9   1  15      593.25      560.86     27.14 o
  -7   1  15      116.48      121.03     18.28 o
  -5   1  15      553.43      506.88     22.39 o
  -3   1  15      378.03      351.20     16.08 o
  -1   1  15     1387.55     1450.45     22.96 o
   1   1  15     1197.30     1172.59     18.88 o
   3   1  15      138.07      118.69     11.36 o
   5   1  15      267.81      253.71     12.20 o
   7   1  15      695.17      692.27     20.21 o
   9   1  15       20.97       24.45     16.90 o
  11   1  15      246.87      225.74     18.70 o
  13   1  15      126.54      137.99     19.00 o
  15   1  15       46.81       46.96     16.95 o
  17   1  15      511.41      454.46     24.52 o
  19   1  15       71.36       78.57     22.23 o
  21   1  15      107.79      106.14     22.58 o
 -24   2  15      134.13      139.10     22.97 o
 -22   2  15        0.91       20.30     21.58 o
 -20   2  15      148.45      168.92     22.42 o
 -18   2  15       99.55       96.80     20.40 o
 -16   2  15       76.87       84.13     21.25 o
 -14   2  15      501.34      498.32     25.28 o
 -12   2  15       90.12       55.18     18.89 o
 -10   2  15       71.08       56.00     16.90 o
  -8   2  15     1378.49     1361.45     36.43 o
  -6   2  15      101.95      117.41     17.48 o
  -4   2  15     1815.48     1905.77     26.74 o
  -2   2  15      240.08      185.98     14.34 o
   0   2  15      288.15      310.19     15.53 o
   2   2  15      780.72      747.96     22.61 o
   4   2  15      249.47      238.87     20.60 o
   6   2  15      648.87      676.94     23.58 o
   8   2  15        4.45       25.60     17.72 o
  10   2  15      191.35      185.82     15.89 o
  12   2  15       67.17       61.64     17.30 o
  14   2  15       58.83       61.80     16.90 o
  16   2  15      126.76      138.45     18.97 o
  18   2  15        0.22       18.41     21.59 o
  20   2  15       37.98       18.60     17.69 o
 -21   3  15       40.82       56.61     24.22 o
 -19   3  15      201.43      232.94     27.31 o
 -17   3  15        5.61       11.52     21.61 o
 -15   3  15      234.91      233.93     26.59 o
 -13   3  15       90.38       82.82     18.07 o
 -11   3  15      457.76      522.03     26.24 o
  -9   3  15      571.96      525.53     31.83 o
  -7   3  15       44.15       58.86     17.33 o
  -5   3  15      666.76      706.82     25.50 o
  -3   3  15      278.46      287.81     18.43 o
  -1   3  15      612.51      613.83     22.17 o
   1   3  15      717.09      671.16     22.78 o
   3   3  15       20.11       14.33     17.81 o
   5   3  15      165.68      149.19     20.64 o
   7   3  15      534.01      514.19     25.11 o
   9   3  15       29.70       18.40     19.75 o
  11   3  15      270.65      258.00     20.86 o
  13   3  15      165.07      155.13     18.88 o
  15   3  15       79.97       81.01     20.75 o
  17   3  15      434.12      400.56     24.40 o
 -18   4  15       54.56       19.49     23.78 o
 -16   4  15      323.08      335.53     24.66 o
 -14   4  15      230.29      231.58     20.49 o
 -12   4  15       44.67       40.68     18.54 o
 -10   4  15       39.78       62.81     19.66 o
  -8   4  15       12.79       12.23     20.51 o
  -6   4  15       51.54       55.56     21.87 o
  -4   4  15       94.82       70.02     25.96 o
  -2   4  15      145.24      121.66     20.75 o
   0   4  15       43.55       56.79     21.06 o
   2   4  15       87.35      107.55     24.53 o
   4   4  15       30.14       31.29     20.25 o
   6   4  15      261.84      254.60     24.37 o
   8   4  15       11.37       12.11     20.03 o
  10   4  15       92.74       87.50     21.48 o
  12   4  15      341.31      346.37     33.16 o
  14   4  15       36.17       36.27     28.45 o
 -13   5  15       57.03       82.04     22.51 o
 -11   5  15      183.07      225.59     23.49 o
  -9   5  15      221.43      266.94     26.14 o
  -7   5  15       13.88       23.35     22.53 o
  -5   5  15      309.85      325.12     28.39 o
  -3   5  15      106.48      104.67     27.55 o
  -1   5  15      225.40      261.50     29.70 o
   1   5  15      360.87      354.32     31.95 o
   3   5  15       16.77       17.65     28.08 o
   5   5  15      253.76      285.81     33.51 o
   7   5  15       60.36       69.05     31.65 o
   9   5  15       29.52       32.65     28.49 o
 -13  -5  16      127.19      139.55     23.88 o
 -11  -5  16       85.40       92.09     23.78 o
  -9  -5  16      266.10      257.54     26.57 o
  -7  -5  16       49.08       50.18     23.91 o
  -5  -5  16      157.37      160.19     23.58 o
  -3  -5  16       25.39       40.65     19.78 o
  -1  -5  16       42.25       77.85     23.64 o
   1  -5  16       83.03      102.16     21.33 o
   3  -5  16       33.48       38.05     22.56 o
   5  -5  16       62.92       57.85     23.29 o
   7  -5  16       42.68       42.49     35.89 o
 -18  -4  16      141.85      182.09     22.11 o
 -16  -4  16       42.88       52.40     17.82 o
 -14  -4  16       81.63       89.25     18.14 o
 -12  -4  16      195.07      182.83     19.68 o
 -10  -4  16       11.28       15.21     19.14 o
  -8  -4  16      119.71      105.90     19.63 o
  -6  -4  16       98.38       87.70     22.57 o
  -4  -4  16      257.11      278.08     24.15 o
  -2  -4  16      404.64      426.19     23.68 o
   0  -4  16       10.03       15.47     17.22 o
   2  -4  16      281.34      289.02     21.50 o
   4  -4  16        2.99       19.93     17.13 o
   6  -4  16      216.99      194.16     21.98 o
   8  -4  16       69.47       81.71     23.63 o
  10  -4  16       26.62       24.54     30.28 o
  12  -4  16       89.93       99.22     30.89 o
 -21  -3  16       25.40       33.90     22.51 o
 -19  -3  16       72.67       82.95     23.76 o
 -17  -3  16       31.63       77.70     27.40 o
 -15  -3  16       88.75      107.30     20.71 o
 -13  -3  16        7.59        8.31     19.11 o
 -11  -3  16      245.46      219.31     22.59 o
  -9  -3  16      323.59      340.05     24.33 o
  -7  -3  16        9.04       14.78     22.80 o
  -5  -3  16       92.29      105.34     19.12 o
  -3  -3  16      146.93      126.53     17.14 o
  -1  -3  16      166.41      162.40     17.18 o
   1  -3  16      300.34      300.53     17.24 o
   3  -3  16      143.16      129.44     15.92 o
   5  -3  16       74.82       85.30     15.12 o
   7  -3  16      417.61      421.51     20.66 o
   9  -3  16        0.48        7.13     16.12 o
  11  -3  16      101.35      112.12     20.36 o
  13  -3  16      173.69      207.24     23.39 o
  15  -3  16      138.40      115.47     21.42 o
 -22  -2  16       49.75       45.28     24.02 o
 -20  -2  16      102.15      131.97     21.87 o
 -18  -2  16      221.76      231.86     25.83 o
 -16  -2  16       31.07       68.43     23.21 o
 -14  -2  16      674.57      600.17     29.19 o
 -12  -2  16      468.89      410.10     21.58 o
 -10  -2  16       68.89       75.03     24.32 o
  -8  -2  16      539.90      532.24     30.48 o
  -6  -2  16      322.43      330.39     22.11 o
  -4  -2  16      325.64      259.35     20.93 o
  -2  -2  16       47.45       49.09     15.05 o
   0  -2  16      134.06      112.39     15.49 o
   2  -2  16      694.20      729.85     22.05 o
   4  -2  16      140.99      150.62     15.30 o
   6  -2  16       67.05       59.95     13.78 o
   8  -2  16       58.09       88.36     15.00 o
  10  -2  16       59.86       69.10     15.83 o
  12  -2  16      467.08      526.21     22.11 o
  14  -2  16       17.25       30.79     22.18 o
  16  -2  16       13.36       48.21     31.18 o
  18  -2  16       21.69       36.99     27.85 o
 -23  -1  16       93.61       77.34     28.64 o
 -21  -1  16       12.13       24.25     20.30 o
 -19  -1  16      137.09      142.45     19.40 o
 -17  -1  16      125.43      140.81     17.60 o
 -15  -1  16      171.79      188.34     21.57 o
 -13  -1  16      215.89      233.87     23.93 o
 -11  -1  16      760.97      707.42     29.20 o
  -9  -1  16     1067.48     1134.86     33.70 o
  -7  -1  16       97.24       82.66     16.17 o
  -5  -1  16     1012.67     1065.33     22.02 o
  -3  -1  16      466.89      473.05     22.96 o
  -1  -1  16      195.27      164.15     23.49 o
   1  -1  16      618.27      668.59     24.91 o
   3  -1  16      433.01      458.98     20.26 o
   5  -1  16      138.98      149.36     16.96 o
   7  -1  16      597.90      606.89     24.41 o
   9  -1  16       48.54       60.63     18.32 o
  11  -1  16      470.60      467.64     22.41 o
  13  -1  16      174.61      175.11     24.24 o
  15  -1  16       43.65       83.42     49.20 o
  17  -1  16      889.51      869.66     63.16 o
  19  -1  16       48.47       78.86     43.11 o
 -24   0  16       87.47       77.73     25.43 o
 -22   0  16       13.94       17.11     23.25 o
 -20   0  16      159.86      139.88     23.88 o
 -18   0  16      119.83      142.14     21.61 o
 -16   0  16      101.74       99.30     18.99 o
 -14   0  16      101.31      127.47     20.13 o
 -12   0  16      160.53      139.52     21.98 o
 -10   0  16       11.14        3.80     15.25 o
  -8   0  16      391.81      365.12     23.78 o
  -6   0  16       13.98        4.27     15.84 o
  -4   0  16      231.87      259.05     18.93 o
  -2   0  16     1174.91     1168.55     24.99 o
   0   0  16      115.31      108.99     14.90 o
   2   0  16     1089.08     1069.44     21.25 o
   4   0  16       31.35       31.69     12.88 o
   6   0  16     2016.57     2027.09     28.40 o
   8   0  16      355.05      291.75     21.01 o
  10   0  16      260.29      238.18     24.33 o
  12   0  16      464.26      438.55     28.48 o
  14   0  16        2.08       15.11     22.82 o
  16   0  16       17.07        0.33     29.94 o
  18   0  16       17.27       26.13     31.97 o
  20   0  16       13.39       12.61     40.45 o
 -23   1  16       97.55      104.19     24.98 o
 -21   1  16       12.80        4.70     24.30 o
 -19   1  16      144.38      147.52     20.76 o
 -17   1  16      136.50      164.61     20.42 o
 -15   1  16      169.69      213.82     17.98 o
 -13   1  16      238.63      249.68     20.14 o
 -11   1  16      759.94      665.93     36.55 o
  -9   1  16     1087.70     1139.44     35.47 o
  -7   1  16      116.13      119.45     18.99 o
  -5   1  16     1046.45     1107.99     25.27 o
  -3   1  16      497.76      516.35     18.32 o
  -1   1  16      195.59      167.52     14.40 o
   1   1  16      624.75      672.84     18.38 o
   3   1  16      407.93      429.67     14.76 o
   5   1  16      139.25      131.34     13.85 o
   7   1  16      607.50      634.86     23.88 o
   9   1  16       48.29       50.03     18.58 o
  11   1  16      461.29      426.88     23.88 o
  13   1  16      168.89      160.12     19.60 o
  15   1  16       41.96       15.76     19.39 o
  17   1  16      885.25      888.68     29.37 o
  19   1  16       46.78       53.93     22.83 o
 -22   2  16       50.34       37.44     21.55 o
 -20   2  16       99.59      141.66     22.20 o
 -18   2  16      231.89      244.21     22.28 o
 -16   2  16       31.66       53.28     21.46 o
 -14   2  16      673.07      622.56     26.98 o
 -12   2  16      472.87      405.37     23.58 o
 -10   2  16       81.65       87.91     23.10 o
  -8   2  16      547.83      527.20     29.84 o
  -6   2  16      321.16      336.65     20.11 o
  -4   2  16      336.44      303.03     16.95 o
  -2   2  16       49.53       65.75     13.58 o
   0   2  16      138.97      112.72     17.04 o
   2   2  16      695.19      734.75     22.92 o
   4   2  16      145.00      142.03     20.44 o
   6   2  16       77.89       68.18     18.58 o
   8   2  16       65.26       75.27     17.84 o
  10   2  16       55.86       66.87     24.26 o
  12   2  16      462.38      494.65     27.73 o
  14   2  16       18.41       36.68     22.35 o
  16   2  16       13.58       28.75     22.41 o
  18   2  16       27.04       24.23     20.57 o
 -21   3  16       25.96       23.11     26.03 o
 -19   3  16       78.19       67.22     25.13 o
 -17   3  16       26.07       40.06     24.59 o
 -15   3  16       95.77       81.54     26.81 o
 -13   3  16        4.90        4.63     22.36 o
 -11   3  16      242.46      205.35     25.63 o
  -9   3  16      304.04      275.99     30.15 o
  -7   3  16       13.55       36.10     20.17 o
  -5   3  16       78.97      106.21     19.84 o
  -3   3  16      150.53      151.62     18.14 o
  -1   3  16      168.23      171.87     17.41 o
   1   3  16      299.95      270.45     19.40 o
   3   3  16      159.32      130.94     21.02 o
   5   3  16       66.07       94.07     21.76 o
   7   3  16      406.29      432.09     30.76 o
   9   3  16        0.88        4.72     21.12 o
  11   3  16      101.38       99.15     20.83 o
  13   3  16      188.43      230.24     26.28 o
  15   3  16      138.58      131.68     24.75 o
 -18   4  16      140.46      196.35     28.26 o
 -16   4  16       40.31       68.11     22.92 o
 -14   4  16       92.06       91.31     22.42 o
 -12   4  16      191.68      174.50     21.81 o
 -10   4  16       17.61       27.57     23.58 o
  -8   4  16      124.28      105.20     22.08 o
  -6   4  16       98.78      103.15     22.57 o
  -4   4  16      264.95      271.65     28.19 o
  -2   4  16      397.68      392.44     24.60 o
   0   4  16       13.41       12.56     20.27 o
   2   4  16      272.76      254.80     24.80 o
   4   4  16        3.57        7.54     20.04 o
   6   4  16      202.92      184.25     22.65 o
   8   4  16       75.73       94.46     22.85 o
  10   4  16       24.24       42.78     20.30 o
  12   4  16       78.16       97.80     26.50 o
 -13   5  16      132.74      144.28     23.85 o
 -11   5  16       83.71       95.58     23.56 o
  -9   5  16      275.43      251.49     27.62 o
  -7   5  16       50.81       67.71     24.01 o
  -5   5  16      163.19      148.85     24.70 o
  -3   5  16       34.30       60.64     28.62 o
  -1   5  16       41.94       80.29     27.65 o
   1   5  16       81.17       72.92     28.39 o
   3   5  16       24.72       19.48     29.99 o
   5   5  16       71.94       83.20     30.31 o
   7   5  16       35.94       49.10     29.75 o
  -9  -5  17       90.11       94.65     25.50 o
  -7  -5  17       53.64       74.90     24.17 o
  -5  -5  17        1.44       11.35     23.95 o
  -3  -5  17       51.90       67.89     24.20 o
  -1  -5  17       76.68       71.30     24.18 o
   1  -5  17       12.67        9.35     18.61 o
   3  -5  17      190.12      204.60     24.47 o
   5  -5  17       27.98       11.62     22.55 o
 -16  -4  17       58.30       64.62     18.34 o
 -14  -4  17       91.57       77.53     18.36 o
 -12  -4  17      468.24      503.98     24.04 o
 -10  -4  17       28.70       37.27     21.01 o
  -8  -4  17      448.44      448.27     27.28 o
  -6  -4  17      247.86      233.13     25.15 o
  -4  -4  17      213.13      206.94     28.99 o
  -2  -4  17      407.61      433.46     26.91 o
   0  -4  17       46.04       61.57     21.60 o
   2  -4  17      405.72      418.38     23.34 o
   4  -4  17      113.22       94.91     19.59 o
   6  -4  17        9.39        6.54     20.35 o
   8  -4  17      204.34      168.52     32.81 o
  10  -4  17       61.25       53.83     28.93 o
  12  -4  17       49.27       38.01     34.64 o
 -19  -3  17       70.06       96.05     24.67 o
 -17  -3  17       80.37       59.97     26.72 o
 -15  -3  17       18.09       14.51     23.34 o
 -13  -3  17       62.06       88.58     21.23 o
 -11  -3  17      183.64      180.36     23.14 o
  -9  -3  17      149.81      164.87     21.92 o
  -7  -3  17      155.29      156.89     27.31 o
  -5  -3  17       18.09       29.36     17.62 o
  -3  -3  17      392.11      396.27     21.94 o
  -1  -3  17       68.74       59.11     16.48 o
   1  -3  17       61.46       74.38     17.18 o
   3  -3  17      188.03      194.91     16.94 o
   5  -3  17       15.35       11.09     15.03 o
   7  -3  17      361.31      340.01     20.58 o
   9  -3  17       21.16       23.84     17.63 o
  11  -3  17       51.03       59.76     21.08 o
  13  -3  17      161.61      140.26     23.81 o
  15  -3  17       38.37       49.26     26.46 o
 -22  -2  17      149.16      184.13     30.61 o
 -20  -2  17       15.37       15.20     24.86 o
 -18  -2  17      180.74      147.39     26.28 o
 -16  -2  17       14.65       25.72     24.03 o
 -14  -2  17      304.35      305.86     25.88 o
 -12  -2  17      458.96      433.21     26.00 o
 -10  -2  17       16.34       19.41     24.33 o
  -8  -2  17      166.05      127.05     24.96 o
  -6  -2  17       22.29       22.48     19.42 o
  -4  -2  17      383.07      365.39     23.81 o
  -2  -2  17      536.33      515.17     25.03 o
   0  -2  17       12.66       26.95     15.13 o
   2  -2  17      340.65      294.54     18.72 o
   4  -2  17       73.03       67.73     14.44 o
   6  -2  17       11.64       11.15     13.05 o
   8  -2  17      244.05      220.06     16.75 o
  10  -2  17       43.10       52.34     16.45 o
  12  -2  17      169.24      170.57     19.71 o
  14  -2  17       87.16      106.07     24.52 o
  16  -2  17       49.24       44.86     23.52 o
 -23  -1  17      136.97      121.75     24.98 o
 -21  -1  17       10.45       13.13     21.46 o
 -19  -1  17       90.27      109.71     18.64 o
 -17  -1  17       73.54       60.78     17.45 o
 -15  -1  17      100.77      112.21     20.09 o
 -13  -1  17       52.89       48.46     21.78 o
 -11  -1  17      219.86      205.59     22.98 o
  -9  -1  17      131.09      106.39     21.55 o
  -7  -1  17      275.20      217.71     18.39 o
  -5  -1  17        3.41       17.64     15.65 o
  -3  -1  17      367.78      368.65     23.76 o
  -1  -1  17       11.46       20.70     17.71 o
   1  -1  17       49.97       39.54     22.53 o
   3  -1  17       80.08       63.23     19.63 o
   5  -1  17       28.13       26.61     16.35 o
   7  -1  17      395.53      432.12     28.25 o
   9  -1  17       28.90       22.33     17.90 o
  11  -1  17      183.07      186.89     31.72 o
  13  -1  17      156.52      152.49     34.50 o
  15  -1  17       71.17       62.59     33.92 o
  17  -1  17      655.32      666.72     47.74 o
 -24   0  17       46.93       30.38     24.27 o
 -22   0  17       76.34       89.69     24.73 o
 -20   0  17        0.27        3.68     21.79 o
 -18   0  17      133.72      119.35     22.16 o
 -16   0  17       12.74       10.89     18.56 o
 -14   0  17        1.34        3.69     19.24 o
 -12   0  17      522.83      522.40     28.04 o
 -10   0  17       14.82       33.02     21.31 o
  -8   0  17      362.67      375.32     20.99 o
  -6   0  17       32.87       47.45     17.43 o
  -4   0  17      278.44      275.45     19.99 o
  -2   0  17      429.23      410.19     19.52 o
   0   0  17      459.04      457.65     19.62 o
   2   0  17      357.42      335.92     18.28 o
   4   0  17        5.34        4.16     13.29 o
   6   0  17      211.86      181.45     15.49 o
   8   0  17       10.16        1.13     16.50 o
  10   0  17       44.12       27.32     21.80 o
  12   0  17      169.17      212.27     24.72 o
  14   0  17       38.22       38.69     22.06 o
  16   0  17        0.46       -2.28     25.79 o
  18   0  17      107.47      118.83     34.22 o
 -23   1  17      153.87      135.43     26.76 o
 -21   1  17        8.96       12.27     23.94 o
 -19   1  17      103.17       95.24     24.74 o
 -17   1  17       80.23       86.10     21.90 o
 -15   1  17      109.42       84.44     17.55 o
 -13   1  17       49.87       54.66     16.47 o
 -11   1  17      208.46      204.99     32.38 o
  -9   1  17      153.76      140.76     23.71 o
  -7   1  17      254.70      211.05     20.57 o
  -5   1  17        4.65       11.73     16.42 o
  -3   1  17      313.63      284.35     18.35 o
  -1   1  17       14.33       24.08     13.35 o
   1   1  17       38.69       43.00     13.31 o
   3   1  17       69.49       60.36     15.36 o
   5   1  17       27.63       31.37     13.29 o
   7   1  17      390.64      431.80     19.40 o
   9   1  17       36.20       30.47     18.74 o
  11   1  17      176.70      173.66     21.93 o
  13   1  17      155.31      164.98     21.05 o
  15   1  17       70.18       67.84     23.14 o
  17   1  17      650.26      638.27     28.21 o
 -22   2  17      144.49      171.22     23.14 o
 -20   2  17       14.79       26.78     20.36 o
 -18   2  17      180.79      168.00     22.26 o
 -16   2  17       14.55       32.81     21.19 o
 -14   2  17      304.17      303.26     24.08 o
 -12   2  17      467.00      434.10     27.13 o
 -10   2  17       18.57       15.04     22.49 o
  -8   2  17      169.99      135.75     25.63 o
  -6   2  17       28.20       32.41     14.41 o
  -4   2  17      391.78      400.62     18.22 o
  -2   2  17      533.35      509.30     22.02 o
   0   2  17       11.83       27.88     16.59 o
   2   2  17      359.08      272.80     18.94 o
   4   2  17       78.72       71.20     20.12 o
   6   2  17       10.11        3.81     18.74 o
   8   2  17      241.47      214.66     28.19 o
  10   2  17       43.13       74.17     31.89 o
  12   2  17      160.54      153.18     26.21 o
  14   2  17       87.53      107.44     24.85 o
  16   2  17       52.27       48.48     23.12 o
 -19   3  17       66.14       64.34     23.97 o
 -17   3  17       77.13       61.05     25.66 o
 -15   3  17       15.82       25.33     24.42 o
 -13   3  17       71.03       89.53     23.14 o
 -11   3  17      196.77      184.42     35.63 o
  -9   3  17      148.06      161.86     28.68 o
  -7   3  17      160.39      159.94     24.02 o
  -5   3  17       17.65       29.99     26.66 o
  -3   3  17      423.51      393.07     21.35 o
  -1   3  17       80.81       98.81     18.09 o
   1   3  17       72.17       85.88     21.33 o
   3   3  17      196.24      161.50     21.78 o
   5   3  17       15.79       12.79     23.34 o
   7   3  17      362.34      403.91     25.18 o
   9   3  17       19.59       20.84     20.79 o
  11   3  17       58.70       62.31     33.14 o
  13   3  17      166.44      153.83     30.68 o
  15   3  17       39.21       45.59     29.83 o
 -16   4  17       59.88       53.90     26.96 o
 -14   4  17      102.81       50.34     25.01 o
 -12   4  17      451.83      435.17     25.18 o
 -10   4  17       32.28       42.04     19.64 o
  -8   4  17      452.49      484.84     30.32 o
  -6   4  17      248.29      234.63     26.26 o
  -4   4  17      208.08      194.72     30.44 o
  -2   4  17      401.95      406.34     25.56 o
   0   4  17       44.40       74.90     22.17 o
   2   4  17      396.99      371.91     27.34 o
   4   4  17      121.55      101.46     22.89 o
   6   4  17        6.62       29.28     22.90 o
   8   4  17      210.99      187.00     25.70 o
  10   4  17       61.46       43.18     23.66 o
  12   4  17       38.24       40.50     29.96 o
  -9   5  17       92.66       99.80     24.17 o
  -7   5  17       45.42       47.62     24.22 o
  -5   5  17        1.85        7.56     28.59 o
  -3   5  17       39.82       44.65     29.29 o
  -1   5  17       77.26       39.23     32.47 o
   1   5  17       13.02        1.56     28.71 o
   3   5  17      185.51      187.31     33.44 o
   5   5  17       28.01       34.82     35.38 o
  -5  -5  18       16.46       24.53     23.90 o
  -3  -5  18       90.17      120.08     24.89 o
  -1  -5  18      128.95      141.66     25.99 o
   1  -5  18       62.98       79.64     28.78 o
 -14  -4  18      160.11      165.28     20.56 o
 -12  -4  18      514.00      504.78     26.12 o
 -10  -4  18        2.96        8.99     20.39 o
  -8  -4  18      479.19      493.70     27.90 o
  -6  -4  18      176.62      240.12     26.45 o
  -4  -4  18      188.97      207.44     28.23 o
  -2  -4  18      361.92      390.30     26.96 o
   0  -4  18       18.21       22.06     21.74 o
   2  -4  18      381.65      439.71     26.34 o
   4  -4  18      195.97      186.91     20.84 o
   6  -4  18       16.38       25.11     21.60 o
   8  -4  18      203.24      260.18     35.77 o
 -19  -3  18       49.41       65.94     23.79 o
 -17  -3  18      170.54      235.49     30.77 o
 -15  -3  18       16.50       23.18     22.25 o
 -13  -3  18       72.79       74.03     21.51 o
 -11  -3  18       43.06       56.42     21.49 o
  -9  -3  18       95.26      115.92     22.25 o
  -7  -3  18      166.78      182.54     27.83 o
  -5  -3  18       91.71      119.66     20.58 o
  -3  -3  18      188.67      215.66     19.00 o
  -1  -3  18       42.14       51.87     17.44 o
   1  -3  18       12.38        5.03     16.39 o
   3  -3  18      338.73      357.87     20.88 o
   5  -3  18        3.47        2.74     15.53 o
   7  -3  18      144.07      162.16     19.08 o
   9  -3  18      192.64      198.10     19.93 o
  11  -3  18       15.41       12.54     20.55 o
  13  -3  18      210.95      265.96     30.46 o
 -20  -2  18       11.35       17.13     21.78 o
 -18  -2  18      120.64      171.03     26.30 o
 -16  -2  18       32.36       36.00     24.12 o
 -14  -2  18       97.06      116.50     25.66 o
 -12  -2  18      296.30      302.74     22.84 o
 -10  -2  18       29.98       56.16     25.90 o
  -8  -2  18      198.01      235.34     27.22 o
  -6  -2  18       34.60       41.14     20.25 o
  -4  -2  18       73.99       94.70     20.27 o
  -2  -2  18      520.30      472.75     25.81 o
   0  -2  18      159.10      196.93     22.24 o
   2  -2  18      120.95      128.95     20.11 o
   4  -2  18       86.43      106.09     21.02 o
   6  -2  18       14.63       14.70     16.20 o
   8  -2  18      101.06      106.85     18.00 o
  10  -2  18       91.08      119.67     24.48 o
  12  -2  18        7.93       13.13     31.89 o
  14  -2  18      234.31      261.53     38.64 o
  16  -2  18      149.87      159.46     38.58 o
 -21  -1  18       24.98       35.27     26.41 o
 -19  -1  18       27.95       37.40     17.76 o
 -17  -1  18      232.51      240.70     20.52 o
 -15  -1  18       48.01       51.27     19.09 o
 -13  -1  18       29.63       42.39     22.99 o
 -11  -1  18       21.17       26.60     21.90 o
  -9  -1  18       42.90       38.91     19.15 o
  -7  -1  18      222.43      279.18     19.92 o
  -5  -1  18      175.17      170.86     18.34 o
  -3  -1  18       20.26       27.96     19.13 o
  -1  -1  18      177.35      189.32     21.27 o
   1  -1  18       65.21       76.91     21.80 o
   3  -1  18      235.97      257.89     23.10 o
   5  -1  18       47.02       41.55     16.50 o
   7  -1  18      230.27      259.96     21.92 o
   9  -1  18       43.59       52.43     18.06 o
  11  -1  18       23.26       15.27     28.90 o
  13  -1  18       74.57       98.88     32.52 o
  15  -1  18       41.95       62.41     30.65 o
  17  -1  18      116.29      107.42     38.72 o
 -22   0  18      287.40      282.05     29.08 o
 -20   0  18      129.44      127.83     23.30 o
 -18   0  18      139.84      169.07     24.47 o
 -16   0  18      211.48      202.85     21.94 o
 -14   0  18       37.49       55.48     20.59 o
 -12   0  18     1441.36     1401.59     39.15 o
 -10   0  18        3.85       12.54     22.24 o
  -8   0  18      366.84      376.16     20.32 o
  -6   0  18      205.04      204.85     18.40 o
  -4   0  18       84.69       67.82     17.38 o
  -2   0  18      467.63      450.73     20.69 o
   0   0  18        3.11       23.62     16.20 o
   2   0  18      166.42      172.60     17.04 o
   4   0  18      379.55      430.90     18.58 o
   6   0  18       84.43       89.21     15.64 o
   8   0  18       51.42       46.29     16.44 o
  10   0  18       87.21       97.80     24.27 o
  12   0  18      206.17      235.34     28.75 o
  14   0  18       42.79       73.73     27.05 o
  16   0  18       99.73      130.70     34.03 o
 -21   1  18       20.06        1.56     23.07 o
 -19   1  18       24.54       27.11     23.74 o
 -17   1  18      219.00      265.66     30.49 o
 -15   1  18       46.12       49.08     20.02 o
 -13   1  18       19.13       32.64     18.91 o
 -11   1  18       19.97       24.17     30.86 o
  -9   1  18       38.47       24.85     21.83 o
  -7   1  18      217.18      244.14     19.77 o
  -5   1  18      183.41      167.55     19.54 o
  -3   1  18       19.80       17.37     16.05 o
  -1   1  18      184.23      202.41     16.11 o
   1   1  18       71.55       62.66     16.33 o
   3   1  18      257.40      265.67     19.35 o
   5   1  18       55.33       51.14     17.27 o
   7   1  18      234.67      205.15     25.23 o
   9   1  18       49.63       53.20     23.34 o
  11   1  18       24.48       21.32     20.81 o
  13   1  18       69.98       50.12     21.34 o
  15   1  18       46.28       62.07     21.34 o
  17   1  18      113.55       94.60     22.73 o
 -20   2  18       11.12        8.06     20.39 o
 -18   2  18      123.90      165.14     22.51 o
 -16   2  18       33.45       49.52     22.20 o
 -14   2  18       99.45      136.87     21.54 o
 -12   2  18      292.37      278.41     23.98 o
 -10   2  18       28.96       56.38     24.12 o
  -8   2  18      204.67      230.11     26.23 o
  -6   2  18       41.88       39.10     16.00 o
  -4   2  18       80.69       95.98     18.41 o
  -2   2  18      524.99      477.86     23.80 o
   0   2  18      159.59      172.18     19.11 o
   2   2  18      116.40      150.58     18.81 o
   4   2  18       86.88       93.04     20.82 o
   6   2  18       14.09       27.14     23.19 o
   8   2  18      102.16       87.19     27.71 o
  10   2  18       92.48      112.00     38.19 o
  12   2  18        4.07       19.35     33.06 o
  14   2  18      239.15      268.67     39.34 o
  16   2  18      149.96      161.19     30.14 o
 -19   3  18       50.17       57.01     25.89 o
 -17   3  18      170.87      200.95     26.39 o
 -15   3  18       16.97        9.71     28.78 o
 -13   3  18       86.92       78.11     25.00 o
 -11   3  18       51.14       67.82     31.37 o
  -9   3  18      102.74      114.42     31.69 o
  -7   3  18      165.30      170.34     24.14 o
  -5   3  18       86.99       81.41     26.50 o
  -3   3  18      212.72      229.05     23.79 o
  -1   3  18       35.47       44.23     17.63 o
   1   3  18       14.38       14.65     22.16 o
   3   3  18      335.13      393.73     26.63 o
   5   3  18        2.90        8.57     21.01 o
   7   3  18      141.25      138.14     23.07 o
   9   3  18      206.70      238.29     31.13 o
  11   3  18       14.94       23.58     26.27 o
  13   3  18      214.26      277.41     41.83 o
 -14   4  18      161.87      152.95     31.57 o
 -12   4  18      497.51      479.11     29.15 o
 -10   4  18        3.39       20.78     26.34 o
  -8   4  18      486.73      490.64     29.92 o
  -6   4  18      187.93      259.93     26.75 o
  -4   4  18      185.73      196.55     30.39 o
  -2   4  18      363.00      387.11     27.45 o
   0   4  18       21.69       28.36     22.79 o
   2   4  18      381.39      412.37     27.47 o
   4   4  18      204.38      198.82     26.03 o
   6   4  18       17.90        7.15     27.64 o
   8   4  18      207.45      249.97     24.52 o
  -5   5  18       16.66       11.09     22.95 o
  -3   5  18       95.24      129.42     29.96 o
  -1   5  18      135.05      130.13     31.94 o
   1   5  18       66.09       82.08     31.41 o
 -12  -4  19      262.43      278.35     25.28 o
 -10  -4  19       11.21       22.26     19.23 o
  -8  -4  19      132.42      156.90     24.64 o
  -6  -4  19        3.85       -2.95     21.81 o
  -4  -4  19       48.95       66.31     28.78 o
  -2  -4  19      128.88      129.63     22.14 o
   0  -4  19        8.39       13.41     21.17 o
   2  -4  19       70.98       73.10     22.23 o
   4  -4  19      150.74      170.67     22.34 o
   6  -4  19       85.68       75.37     21.29 o
 -17  -3  19       62.07       68.25     23.68 o
 -15  -3  19      110.78       88.55     29.12 o
 -13  -3  19       40.33       40.80     21.90 o
 -11  -3  19       96.25      101.62     23.15 o
  -9  -3  19       93.63       83.85     22.90 o
  -7  -3  19       98.31       85.26     29.58 o
  -5  -3  19      161.75      161.19     29.39 o
  -3  -3  19       15.21       24.84     20.86 o
  -1  -3  19       76.62       70.31     22.10 o
   1  -3  19       22.69       22.61     19.66 o
   3  -3  19      197.39      187.14     23.64 o
   5  -3  19        7.01        7.63     18.69 o
   7  -3  19       70.83       72.32     21.70 o
   9  -3  19      183.28      192.82     27.45 o
  11  -3  19       45.33       31.27     32.31 o
 -20  -2  19       15.02       26.55     21.99 o
 -18  -2  19       22.84       45.15     23.54 o
 -16  -2  19       84.04       92.49     25.35 o
 -14  -2  19        5.87        3.04     24.41 o
 -12  -2  19      303.44      321.81     29.51 o
 -10  -2  19       77.27       68.76     28.42 o
  -8  -2  19      134.85      107.01     26.21 o
  -6  -2  19      363.54      323.65     25.02 o
  -4  -2  19       22.02       14.30     20.33 o
  -2  -2  19      569.86      612.19     27.76 o
   0  -2  19       72.22       69.92     21.57 o
   2  -2  19       18.56       29.31     21.04 o
   4  -2  19      328.66      345.95     25.28 o
   6  -2  19      327.08      350.69     25.30 o
   8  -2  19      237.99      261.87     24.57 o
  10  -2  19      238.77      225.20     28.50 o
  12  -2  19       13.67       41.50     30.72 o
  14  -2  19      330.13      311.82     40.36 o
 -21  -1  19       59.63       50.35     26.82 o
 -19  -1  19       22.58       30.47     18.92 o
 -17  -1  19      312.19      253.31     20.82 o
 -15  -1  19      165.38      180.52     23.30 o
 -13  -1  19        9.75       14.71     22.68 o
 -11  -1  19      348.72      364.91     24.76 o
  -9  -1  19      107.02      102.05     19.98 o
  -7  -1  19      366.41      342.80     20.80 o
  -5  -1  19      320.64      348.40     21.11 o
  -3  -1  19       37.85       29.75     21.34 o
  -1  -1  19      373.25      360.53     24.64 o
   1  -1  19       34.54       22.37     22.78 o
   3  -1  19       86.22       71.00     19.84 o
   5  -1  19       58.71       60.14     17.58 o
   7  -1  19       82.98      110.55     21.57 o
   9  -1  19      112.22      100.44     26.52 o
  11  -1  19       59.19       64.56     35.13 o
  13  -1  19       42.06       54.08     31.78 o
  15  -1  19       92.89       82.07     36.77 o
 -22   0  19      424.96      493.96     31.70 o
 -20   0  19       53.11       59.94     24.81 o
 -18   0  19      136.00      173.84     25.98 o
 -16   0  19      108.06      105.05     21.51 o
 -14   0  19      114.11       91.39     25.66 o
 -12   0  19      922.15      948.23     36.00 o
 -10   0  19        8.11       29.22     23.73 o
  -8   0  19       29.64       37.19     17.05 o
  -6   0  19      287.14      262.59     18.73 o
  -4   0  19       31.68       30.66     17.66 o
  -2   0  19      224.09      208.56     20.99 o
   0   0  19      184.99      162.73     17.73 o
   2   0  19        0.22        6.41     15.72 o
   4   0  19      443.93      438.61     21.70 o
   6   0  19      345.08      349.48     22.83 o
   8   0  19       41.16       40.46     18.63 o
  10   0  19       97.41       89.37     23.98 o
  12   0  19        2.62       12.51     22.16 o
  14   0  19      248.12      265.88     28.64 o
  16   0  19      248.94      322.40     41.22 o
 -21   1  19       53.57       54.47     26.36 o
 -19   1  19       21.46       28.43     21.55 o
 -17   1  19      302.37      290.98     32.12 o
 -15   1  19      164.14      187.18     23.86 o
 -13   1  19        8.60       30.81     22.94 o
 -11   1  19      362.65      396.14     36.47 o
  -9   1  19      107.36      120.58     23.99 o
  -7   1  19      365.54      356.11     21.08 o
  -5   1  19      313.76      343.22     23.12 o
  -3   1  19       46.02       26.36     15.84 o
  -1   1  19      376.04      334.71     19.93 o
   1   1  19       32.95       16.49     16.06 o
   3   1  19       92.29       62.36     17.09 o
   5   1  19       62.45       68.20     24.67 o
   7   1  19       79.84       97.44     26.07 o
   9   1  19      104.12      102.90     25.34 o
  11   1  19       60.23       73.36     29.37 o
  13   1  19       45.28       74.14     35.82 o
  15   1  19      111.32      131.15     26.53 o
 -20   2  19       14.29       22.07     23.80 o
 -18   2  19       27.22       18.16     20.45 o
 -16   2  19       86.73      105.83     24.39 o
 -14   2  19        5.92       -5.77     21.38 o
 -12   2  19      295.46      279.54     23.92 o
 -10   2  19       74.03       62.19     23.61 o
  -8   2  19      139.69       88.15     25.58 o
  -6   2  19      355.94      342.40     25.45 o
  -4   2  19       22.23       41.62     18.16 o
  -2   2  19      561.27      597.63     23.52 o
   0   2  19       76.58       93.68     18.55 o
   2   2  19       20.28       31.91     20.56 o
   4   2  19      332.83      347.29     29.90 o
   6   2  19      321.86      320.47     31.02 o
   8   2  19      243.35      281.57     30.30 o
  10   2  19      245.47      250.34     31.23 o
  12   2  19       15.88       24.53     28.88 o
  14   2  19      332.85      333.36     56.40 o
 -17   3  19       58.65       57.79     24.60 o
 -15   3  19      108.14       74.34     29.14 o
 -13   3  19       49.64       55.71     24.93 o
 -11   3  19       81.21       65.37     32.89 o
  -9   3  19       93.18       87.21     37.08 o
  -7   3  19       91.09       66.79     24.23 o
  -5   3  19      156.18      148.49     28.04 o
  -3   3  19       18.70       13.57     21.46 o
  -1   3  19       78.58       85.40     22.77 o
   1   3  19       22.11       30.00     23.42 o
   3   3  19      208.91      189.70     25.28 o
   5   3  19       12.77       10.54     21.68 o
   7   3  19       72.85       68.38     29.80 o
   9   3  19      197.95      217.69     32.53 o
  11   3  19       41.33       43.00     30.35 o
 -12   4  19      254.10      290.28     28.12 o
 -10   4  19       15.80       16.05     37.92 o
  -8   4  19      136.30      159.54     31.98 o
  -6   4  19        6.03       31.84     23.77 o
  -4   4  19       48.34       95.42     27.58 o
  -2   4  19      129.84      125.55     24.10 o
   0   4  19        5.98        6.42     22.79 o
   2   4  19       77.29       76.15     23.13 o
   4   4  19      148.80      208.97     25.26 o
   6   4  19       81.78       64.25     25.14 o
  -8  -4  20        5.59       21.15     25.13 o
  -6  -4  20       75.00       74.77     24.24 o
  -4  -4  20       72.48       85.42     29.57 o
  -2  -4  20       42.22       48.87     26.45 o
   0  -4  20      177.88      173.72     28.10 o
   2  -4  20       31.36       24.07     29.04 o
 -15  -3  20      221.15      260.66     33.63 o
 -13  -3  20       33.85       38.82     30.26 o
 -11  -3  20      136.46      138.76     23.04 o
  -9  -3  20      176.06      216.38     27.19 o
  -7  -3  20       49.53       66.62     26.61 o
  -5  -3  20      100.89      114.39     30.25 o
  -3  -3  20        9.98       24.08     26.82 o
  -1  -3  20      166.49      154.10     24.98 o
   1  -3  20      129.45      137.67     23.32 o
   3  -3  20       36.26       48.68     21.88 o
   5  -3  20       19.83        1.82     21.74 o
   7  -3  20       10.26       20.03     21.18 o
   9  -3  20      101.80       97.25     30.88 o
 -18  -2  20        4.38        4.16     26.23 o
 -16  -2  20      133.60      188.81     29.01 o
 -14  -2  20       27.07       47.47     22.60 o
 -12  -2  20      362.16      314.62     32.14 o
 -10  -2  20       83.96       83.65     27.79 o
  -8  -2  20       86.85      120.52     29.04 o
  -6  -2  20      279.27      353.30     26.69 o
  -4  -2  20       35.27       38.16     21.47 o
  -2  -2  20       70.35       80.20     23.62 o
   0  -2  20      109.41      130.21     22.87 o
   2  -2  20       42.17       46.43     21.23 o
   4  -2  20      491.46      547.17     27.52 o
   6  -2  20      271.89      284.55     25.35 o
   8  -2  20       36.26       51.16     21.76 o
  10  -2  20       99.76      127.62     26.05 o
  12  -2  20       35.36       50.76     36.62 o
 -19  -1  20       29.79       35.33     22.33 o
 -17  -1  20      179.18      255.74     21.32 o
 -15  -1  20      276.48      245.02     22.80 o
 -13  -1  20       69.21       60.84     24.31 o
 -11  -1  20      295.90      275.13     25.42 o
  -9  -1  20       64.42       70.65     20.47 o
  -7  -1  20      125.24      136.86     19.59 o
  -5  -1  20      210.59      206.92     21.77 o
  -3  -1  20       14.50       35.55     21.65 o
  -1  -1  20      290.34      267.56     25.19 o
   1  -1  20       78.78       78.58     20.78 o
   3  -1  20      137.47      160.35     28.09 o
   5  -1  20       27.02       43.04     21.10 o
   7  -1  20        6.49       16.21     21.10 o
   9  -1  20      122.54      131.98     35.88 o
  11  -1  20      115.72      169.87     36.67 o
  13  -1  20       60.10       77.30     37.92 o
 -20   0  20        3.28        7.49     24.59 o
 -18   0  20       38.89       48.02     23.48 o
 -16   0  20       25.59       22.80     22.03 o
 -14   0  20      159.26      239.36     28.62 o
 -12   0  20      258.46      297.93     29.79 o
 -10   0  20        1.60        8.89     20.72 o
  -8   0  20        0.08       13.29     16.89 o
  -6   0  20      214.60      240.71     23.27 o
  -4   0  20       10.29        5.10     23.64 o
  -2   0  20      109.80      143.53     25.98 o
   0   0  20      589.51      618.48     28.09 o
   2   0  20        0.02        4.47     19.68 o
   4   0  20      313.33      294.32     23.63 o
   6   0  20      218.18      226.39     22.79 o
   8   0  20       72.08       56.65     21.17 o
  10   0  20      133.54      126.06     28.02 o
  12   0  20        1.90       18.31     25.51 o
  14   0  20      220.00      229.46     38.63 o
 -19   1  20       31.16       27.75     27.23 o
 -17   1  20      179.89      266.21     29.70 o
 -15   1  20      278.92      236.46     24.12 o
 -13   1  20       69.80       65.79     25.70 o
 -11   1  20      298.18      271.65     39.09 o
  -9   1  20       62.48       76.98     20.96 o
  -7   1  20      122.35      131.77     19.27 o
  -5   1  20      200.71      186.64     21.54 o
  -3   1  20       14.95       33.67     18.15 o
  -1   1  20      296.48      288.47     20.43 o
   1   1  20       78.34       75.08     17.46 o
   3   1  20      128.69      165.91     23.02 o
   5   1  20       31.26       33.86     22.71 o
   7   1  20        5.90       23.73     22.81 o
   9   1  20      132.53      157.10     28.88 o
  11   1  20      111.62      135.85     28.73 o
  13   1  20       66.99       61.66     31.94 o
 -18   2  20        3.89        3.79     26.71 o
 -16   2  20      126.48      168.63     25.70 o
 -14   2  20       30.29       25.99     21.75 o
 -12   2  20      352.47      361.55     28.25 o
 -10   2  20       81.18       97.62     26.31 o
  -8   2  20       86.32       89.50     27.48 o
  -6   2  20      272.48      358.29     29.63 o
  -4   2  20       33.75       26.82     23.03 o
  -2   2  20       71.97       78.30     19.95 o
   0   2  20       97.00      129.02     22.32 o
   2   2  20       41.81       37.38     20.94 o
   4   2  20      487.30      549.93     34.05 o
   6   2  20      259.61      286.70     30.75 o
   8   2  20       37.82       23.05     26.39 o
  10   2  20      102.55       98.47     29.38 o
  12   2  20       33.13       28.96     27.93 o
 -15   3  20      214.11      208.45     31.25 o
 -13   3  20       35.38       28.20     28.34 o
 -11   3  20      121.14      114.20     35.46 o
  -9   3  20      175.33      211.84     40.11 o
  -7   3  20       48.23       40.72     33.87 o
  -5   3  20       96.77      115.23     28.88 o
  -3   3  20       10.13       32.49     21.84 o
  -1   3  20      148.33      162.23     26.24 o
   1   3  20      118.13      103.79     24.49 o
   3   3  20       33.79       55.91     25.43 o
   5   3  20       11.29        3.05     28.01 o
   7   3  20        9.94       15.82     27.20 o
   9   3  20       85.84      109.34     28.77 o
  -8   4  20        6.01       41.30     35.07 o
  -6   4  20       62.23       33.11     25.13 o
  -4   4  20       68.53       89.30     28.93 o
  -2   4  20       39.62       39.74     23.38 o
   0   4  20      169.02      204.37     26.12 o
   2   4  20       31.36       47.93     23.41 o
 -13  -3  21       42.41       48.98     25.97 o
 -11  -3  21      128.63      149.82     25.70 o
  -9  -3  21      199.40      213.26     26.33 o
  -7  -3  21       81.61       82.42     29.82 o
  -5  -3  21      109.42       84.68     28.87 o
  -3  -3  21       76.74       83.71     29.68 o
  -1  -3  21      255.30      322.71     32.30 o
   1  -3  21       91.08       60.27     28.38 o
   3  -3  21       32.93        6.43     22.65 o
   5  -3  21       27.53       29.84     24.88 o
 -16  -2  21       28.25       29.95     23.86 o
 -14  -2  21       26.12       46.87     22.78 o
 -12  -2  21       90.89      113.25     29.50 o
 -10  -2  21      100.57       94.53     26.86 o
  -8  -2  21       44.41       32.76     27.41 o
  -6  -2  21       71.77       86.09     25.03 o
  -4  -2  21      194.12      192.54     26.30 o
  -2  -2  21       41.40       47.61     22.19 o
   0  -2  21      153.77      150.43     23.60 o
   2  -2  21       40.28       34.77     23.91 o
   4  -2  21      445.94      433.32     28.01 o
   6  -2  21      248.31      253.06     29.20 o
   8  -2  21       73.40       88.76     25.33 o
  10  -2  21      120.56      148.48     26.93 o
 -17  -1  21       41.90       54.35     27.71 o
 -15  -1  21      205.78      199.41     25.59 o
 -13  -1  21       99.79      156.78     25.52 o
 -11  -1  21      143.37      134.18     23.60 o
  -9  -1  21       39.39        5.71     21.51 o
  -7  -1  21       19.57       16.43     20.62 o
  -5  -1  21      194.26      181.58     20.96 o
  -3  -1  21       14.03       19.81     22.08 o
  -1  -1  21      178.72      172.70     24.22 o
   1  -1  21      137.70      127.53     24.31 o
   3  -1  21       17.45       40.78     23.79 o
   5  -1  21       54.71       60.23     21.28 o
   7  -1  21      272.66      311.32     32.25 o
   9  -1  21       61.46       71.92     36.63 o
  11  -1  21      182.99      181.31     35.77 o
 -18   0  21       13.66       12.94     24.09 o
 -16   0  21       68.56       44.86     20.91 o
 -14   0  21        3.94        1.13     24.39 o
 -12   0  21       11.91       20.35     22.11 o
 -10   0  21      214.33      246.93     24.54 o
  -8   0  21       45.60       75.65     21.76 o
  -6   0  21      350.09      322.18     22.23 o
  -4   0  21      106.56      169.62     27.62 o
  -2   0  21       13.88        8.17     21.77 o
   0   0  21      113.88      119.60     23.86 o
   2   0  21       19.57       24.26     22.03 o
   4   0  21      113.63      107.88     22.00 o
   6   0  21      198.25      244.38     29.23 o
   8   0  21       21.28       24.14     19.61 o
  10   0  21      102.09       88.79     24.79 o
  12   0  21      105.89      110.19     27.67 o
 -17   1  21       45.34       64.80     31.38 o
 -15   1  21      212.13      220.14     25.70 o
 -13   1  21      100.12      149.36     28.58 o
 -11   1  21      143.28      158.35     24.02 o
  -9   1  21       38.23       23.44     20.78 o
  -7   1  21       19.88       17.86     19.34 o
  -5   1  21      197.02      168.08     21.39 o
  -3   1  21       16.19       30.14     18.83 o
  -1   1  21      175.28      176.68     18.84 o
   1   1  21      135.93      130.65     22.14 o
   3   1  21       16.92       26.04     21.83 o
   5   1  21       53.89       51.46     26.37 o
   7   1  21      259.50      307.49     31.08 o
   9   1  21       56.54       83.89     25.93 o
  11   1  21      173.69      180.04     28.09 o
 -16   2  21       26.75       24.54     29.64 o
 -14   2  21       34.16       24.52     23.51 o
 -12   2  21       89.22      131.80     27.07 o
 -10   2  21       98.69      131.61     28.78 o
  -8   2  21       46.77       39.47     25.12 o
  -6   2  21       66.00       61.12     27.80 o
  -4   2  21      193.32      208.66     23.66 o
  -2   2  21       38.46       58.37     23.39 o
   0   2  21      153.33      151.92     24.29 o
   2   2  21       44.04       34.48     22.83 o
   4   2  21      435.56      421.86     32.86 o
   6   2  21      247.15      251.34     29.24 o
   8   2  21       72.51       99.40     27.84 o
  10   2  21      118.80       92.23     30.16 o
 -13   3  21       42.69       51.09     29.20 o
 -11   3  21      124.15      148.87     40.83 o
  -9   3  21      213.06      189.01     34.85 o
  -7   3  21       77.96      128.13     40.73 o
  -5   3  21      107.12       92.31     31.68 o
  -3   3  21       83.87      120.16     25.51 o
  -1   3  21      243.77      320.14     27.43 o
   1   3  21       94.76       59.52     27.06 o
   3   3  21       31.70       45.32     26.00 o
   5   3  21       30.85       23.76     30.03 o
  -9  -3  22      119.47      144.94     27.25 o
  -7  -3  22        0.19       12.38     32.81 o
  -5  -3  22       55.68       88.19     29.60 o
  -3  -3  22       76.69       86.38     27.26 o
  -1  -3  22        8.73       14.04     28.20 o
   1  -3  22      126.15      124.65     30.01 o
 -14  -2  22       18.14       30.31     25.85 o
 -12  -2  22       20.97       17.71     27.03 o
 -10  -2  22       38.41       44.05     29.51 o
  -8  -2  22       86.57      110.27     30.38 o
  -6  -2  22       32.61       26.68     26.33 o
  -4  -2  22       33.05       32.51     24.43 o
  -2  -2  22       22.68       37.86     23.34 o
   0  -2  22       91.27      103.58     23.98 o
   2  -2  22        5.29        9.61     30.12 o
   4  -2  22      283.38      327.84     27.67 o
   6  -2  22       33.41       68.88     26.13 o
 -15  -1  22      163.70      163.85     24.84 o
 -13  -1  22        8.29        4.02     27.84 o
 -11  -1  22      134.87      158.85     29.03 o
  -9  -1  22       36.59       51.10     29.74 o
  -7  -1  22        3.78       30.63     24.89 o
  -5  -1  22      139.73      213.46     21.02 o
  -3  -1  22       48.85       43.91     23.39 o
  -1  -1  22       64.07       95.82     22.82 o
   1  -1  22      204.54      241.85     24.30 o
   3  -1  22       65.74       74.45     24.33 o
   5  -1  22       22.84       50.35     22.94 o
   7  -1  22       99.23      103.40     29.25 o
   9  -1  22       57.79       57.85     28.44 o
 -16   0  22        5.15       24.65     23.83 o
 -14   0  22       12.36       12.16     32.60 o
 -12   0  22       57.16       56.35     22.50 o
 -10   0  22       37.75       48.90     21.72 o
  -8   0  22       31.09       41.99     19.97 o
  -6   0  22       13.01       39.76     18.78 o
  -4   0  22       73.91       81.75     26.10 o
  -2   0  22       60.87       43.60     25.90 o
   0   0  22       88.64      112.84     25.61 o
   2   0  22       15.42       39.61     20.98 o
   4   0  22      387.89      499.38     28.90 o
   6   0  22      223.80      291.86     31.53 o
   8   0  22        0.70       14.15     33.98 o
  10   0  22      277.45      331.85     38.70 o
 -15   1  22      157.84      201.80     25.08 o
 -13   1  22        9.44       27.93     25.28 o
 -11   1  22      135.01      164.38     22.14 o
  -9   1  22       35.23       66.74     22.32 o
  -7   1  22        3.89       26.39     21.60 o
  -5   1  22      146.92      194.88     22.72 o
  -3   1  22       53.90       49.49     25.43 o
  -1   1  22       62.83       78.26     23.34 o
   1   1  22      199.91      257.90     25.89 o
   3   1  22       64.64       69.79     23.17 o
   5   1  22       23.55       26.04     36.67 o
   7   1  22       99.94       76.29     37.99 o
   9   1  22       54.89       66.31     35.92 o
 -14   2  22       24.06       45.71     27.22 o
 -12   2  22       20.31        4.32     31.11 o
 -10   2  22       42.37       51.95     27.74 o
  -8   2  22       87.77      113.26     28.01 o
  -6   2  22       35.17       40.38     27.87 o
  -4   2  22       37.04       19.18     22.39 o
  -2   2  22       23.16       11.15     23.18 o
   0   2  22      100.08      129.80     26.16 o
   2   2  22        9.37       13.47     23.60 o
   4   2  22      279.86      313.60     33.31 o
   6   2  22       45.17       62.37     29.47 o
  -9   3  22      133.24      165.89     41.31 o
  -7   3  22        0.32       -6.34     54.56 o
  -5   3  22       59.46       74.75     31.55 o
  -3   3  22       77.94       68.22     25.34 o
  -1   3  22        9.88       20.09     30.06 o
   1   3  22      132.39      142.64     30.85 o
 -10  -2  23        2.05       18.97     29.12 o
  -8  -2  23       16.75       12.25     28.52 o
  -6  -2  23        4.35       26.57     31.70 o
  -4  -2  23        8.45       18.28     25.06 o
  -2  -2  23       19.86       29.57     23.01 o
   0  -2  23       14.06       25.45     24.36 o
   2  -2  23        4.78        3.08     28.95 o
 -13  -1  23       71.44       84.32     28.24 o
 -11  -1  23       10.46        3.16     25.90 o
  -9  -1  23      110.46      133.91     30.88 o
  -7  -1  23      117.34      129.99     27.03 o
  -5  -1  23        9.29       20.24     22.39 o
  -3  -1  23       97.85      111.80     24.24 o
  -1  -1  23       15.19       21.23     23.68 o
   1  -1  23       36.38       37.49     22.41 o
   3  -1  23      256.57      248.51     26.71 o
   5  -1  23        3.37        8.13     24.57 o
 -14   0  23        2.47        6.30     21.66 o
 -12   0  23      144.10      153.91     24.72 o
 -10   0  23        5.19       12.19     24.86 o
  -8   0  23       54.17       33.67     23.05 o
  -6   0  23        0.38       21.30     19.85 o
  -4   0  23       67.81       63.05     22.80 o
  -2   0  23       21.02       35.38     25.92 o
   0   0  23       31.87        5.61     26.97 o
   2   0  23        4.34       14.05     24.60 o
   4   0  23      127.34      160.63     25.10 o
   6   0  23       44.38       83.47     36.32 o
 -13   1  23       70.99      103.10     20.94 o
 -11   1  23       10.56       22.88     23.82 o
  -9   1  23      108.95      124.72     23.76 o
  -7   1  23      119.07      121.69     23.25 o
  -5   1  23       10.70       21.84     28.09 o
  -3   1  23       92.45      130.27     38.70 o
  -1   1  23       15.80       12.38     27.42 o
   1   1  23       33.11       38.62     26.57 o
   3   1  23      255.17      240.26     31.16 o
   5   1  23        3.63        6.33     34.92 o
 -10   2  23        3.76       21.53     30.37 o
  -8   2  23       18.64       18.77     25.68 o
  -6   2  23        4.28        5.37     24.76 o
  -4   2  23       10.94       16.51     27.47 o
  -2   2  23       19.19       20.92     23.83 o
   0   2  23       17.90       38.75     22.54 o
   2   2  23        5.95       22.49     29.33 o
  -9  -1  24       38.78       39.96     34.20 o
  -7  -1  24      236.62      260.68     31.49 o
  -5  -1  24       10.96       28.93     25.79 o
  -3  -1  24      116.65      127.57     27.02 o
  -1  -1  24       76.63       95.76     25.05 o
   1  -1  24       96.48      121.34     24.92 o
 -10   0  24       40.85       59.28     23.92 o
  -8   0  24       47.76       79.21     25.29 o
  -6   0  24        0.70       25.04     23.43 o
  -4   0  24       13.95       32.30     22.45 o
  -2   0  24       47.68       63.70     29.14 o
   0   0  24        0.53       -2.36     26.82 o
   2   0  24        5.21        0.46     27.01 o
  -9   1  24       36.91       32.90     29.45 o
  -7   1  24      235.88      281.05     41.05 o
  -5   1  24       10.41       21.45     26.45 o
  -3   1  24      110.55      100.93     37.42 o
  -1   1  24       80.02       73.80     36.85 o
   1   1  24       99.44      163.62     29.94 o
 
